# Supplementary material for: Genome-Wide Identification and Characterization of GRAS Transcription Factor Family in Cultivated Hybrid Sugarcane ZZ1 (Saccharum officinarum) and Their Role in Development and Stress
Source: Int J Mol Sci. 2024 Dec 16;25(24):13470. doi: 10.3390/ijms252413470 (PMC11678106; doi:10.3390/ijms252413470)
Supplement: Supplementary file 1 [file ijms-25-13470-s001.zip]

Archive with 2 entries (2 files):
- Figure Supplementary.pdf
- Table Supplementary.xlsx
