# Supplementary material for: Genome-Wide Identification and Characterization of GRAS Transcription Factor Family in Cultivated Hybrid Sugarcane ZZ1 (Saccharum officinarum) and Their Role in Development and Stress
Source: Int J Mol Sci. 2024 Dec 16;25(24):13470. doi: 10.3390/ijms252413470 (PMC11678106; doi:10.3390/ijms252413470)
Supplement: Supplementary file 1 [file ijms-25-13470-s001.zip › Table Supplementary.xlsx]

## Sheet: Table S1
Table S1. Modern sugarcane hybrid ZZ1 genomic haplotype.
	A	B	C	D	E	F	G	H	I	J	K	L
Chr01	ROC-So-Chr01A	ROC-So-Chr01B	YZ-So-Chr01A	ROC-So-Chr01C	ROC-So-Chr01D	YZ-So-Chr01B	YZ-So-Chr01C	ROC-Ss-Chr01A	YZ-Ss-Chr01A	ROC-Rec-Chr01A	YZ-Rec-Chr01A	YZ-Rec-Chr01B
Chr03	ROC-So-Chr02A	ROC-So-Chr02B	YZ-So-Chr02A	ROC-So-Chr02C	ROC-So-Chr02D	YZ-So-Chr02B	YZ-So-Chr02C	ROC-Ss-Chr02A	YZ-Ss-Chr02A	ROC-Rec-Chr02A	YZ-Rec-Chr02A	YZ-Rec-Chr02B
Chr04	ROC-So-Chr03A	ROC-So-Chr03B	YZ-So-Chr03A	ROC-Ss-Chr03C	ROC-Ss-Chr03B	YZ-So-Chr03B	YZ-So-Chr03C	ROC-Ss-Chr03A	YZ-Ss-Chr03A	ROC-Rec-Chr03A	YZ-Rec-Chr03A	YZ-Ss-Chr03B
Chr10	ROC-So-Chr04A	ROC-So-Chr04B	YZ-So-Chr04A	ROC-Ss-Chr04B	ROC-Ss-Chr04A	YZ-Ss-Chr04B	YZ-So-Chr04C	ROC-Rec-Chr04A	YZ-Ss-Chr04A	ROC-Rec-Chr04B	YZ-So-Chr04B	YZ-Ss-Chr04C
Chr02	ROC-So-Chr05A	ROC-So-Chr05B	YZ-So-Chr05A	ROC-So-Chr05C	ROC-Ss-Chr05B	YZ-So-Chr05B	YZ-Ss-Chr05C	ROC-Ss-Chr05A	YZ-Ss-Chr05A	ROC-Ss-Chr05C	YZ-Rec-Chr05A	YZ-Ss-Chr05B
Chr09	ROC-So-Chr06A	ROC-So-Chr06B	YZ-So-Chr06A	ROC-So-Chr06C	ROC-Ss-Chr06A	YZ-So-Chr06B	YZ-So-Chr06C	ROC-Ss-Chr06B	YZ-So-Chr06D	ROC-Rec-Chr06A	YZ-Ss-Chr06A	YZ-Ss-Chr06B
Chr06	ROC-So-Chr07A	ROC-So-Chr07B	YZ-So-Chr07A	ROC-So-Chr07C	ROC-So-Chr07D	YZ-So-Chr07B	YZ-So-Chr07C	ROC-Ss-Chr07A	YZ-Ss-Chr07A	ROC-Ss-Chr07B	YZ-Rec-Chr07A	YZ-So-Chr07D
Chr07	ROC-So-Chr08A	ROC-So-Chr08B	YZ-So-Chr08A	ROC-So-Chr08C	ROC-Ss-Chr08B	YZ-So-Chr08B	YZ-So-Chr08C	ROC-Ss-Chr08A	YZ-Ss-Chr08B	ROC-Rec-Chr08A	YZ-Rec-Chr08A	YZ-Ss-Chr08A
Chr08	ROC-So-Chr09A	ROC-So-Chr09B	YZ-So-Chr09A	ROC-So-Chr09C	ROC-So-Chr09D	YZ-So-Chr09B	YZ-So-Chr09C	ROC-So-Chr09E	YZ-So-Chr09D
Chr05	ROC-So-Chr10A	ROC-So-Chr10B	YZ-So-Chr10A	ROC-So-Chr10C	ROC-So-Chr10D	YZ-So-Chr10B	YZ-So-Chr10C	ROC-So-Chr10E	YZ-So-Chr10D

## Sheet: Table S2
Table S2.Haplotypes of each genome of modern sugarcane hybrid ZZ1 and number of GRAS identifications
	Chromosome/Utg Number	Genome Size (Mb)	All genes	GRAS Genes
A	10	823.9	20574	48
B	10	822.7	20925	33
C	10	857.8	23274	51
D	10	641.5	36892	50
E	10	606.5	16677	37
F	10	818.1	16971	59
G	10	812.5	21062	33
H	10	590.2	22073	54
I	10	619.6	16534	56
J	8	843.1	19252	69
K	8	1052.2	38479	95
L	8	570.9	18946	41
Ctg	62558	1323.5	35923	121
SUM	62672	103820	301886	747

## Sheet: Table S3
Table S3.Features of GRAS TFs identiﬁed in modern sugarcane hybrid ZZ1
GeneID	GeneNAME	Chromosome	haplotype	start	end	Protein size(aa)	Molecular weight	Isoelectric point	Class
ROC-So-Chr01A0002300	ShGRAS1A	ROC-So-Chr01A	SingleA	11926602	11929064	820	89788.5	4.94	LISCL
ROC-So-Chr01A0011240	ShGRAS2A	ROC-So-Chr01A	SingleA	42071673	42072428	251	28805.1	7.56	LISCL
ROC-So-Chr01A0011250	ShGRAS3A	ROC-So-Chr01A	SingleA	42097077	42099539	820	89788.5	4.94	LISCL
ROC-So-Chr01A0027090	ShGRAS4A	ROC-So-Chr01A	SingleA	110402404	110404332	642	67232.9	6.37	HAM
ROC-So-Chr01A0027100	ShGRAS5A	ROC-So-Chr01A	SingleA	110425542	110427470	642	67232.9	6.37	HAM
ROC-So-Chr01A0027250	ShGRAS6A	ROC-So-Chr01A	SingleA	110892218	110894146	642	67250.9	6.37	HAM
ROC-So-Chr01A0028380	ShGRAS7A	ROC-So-Chr01A	SingleA	114110386	114112293	635	67663.2	6.33	SHR
ROC-So-Chr01A0036070	ShGRAS8A	ROC-So-Chr01A	SingleA	152665086	152666603	505	53850.3	6.56	HAM
ROC-So-Chr02A0006070	ShGRAS9A	ROC-So-Chr02A	SingleA	18396128	18397771	547	60168.8	6.18	PAT1
ROC-So-Chr02A0013310	ShGRAS10A	ROC-So-Chr02A	SingleA	64634832	64637336	834	91678.5	4.85	LISCL
ROC-So-Chr02A0013330	ShGRAS11A	ROC-So-Chr02A	SingleA	64661936	64664440	834	91678.5	4.85	LISCL
ROC-So-Chr02A0016850	ShGRAS12A	ROC-So-Chr02A	SingleA	74514347	74515987	546	58003.6	6.08	SHR
ROC-So-Chr03A0007860	ShGRAS13A	ROC-So-Chr03A	SingleA	17702394	17704187	597	63020	6.62	HAM
ROC-So-Chr03A0025930	ShGRAS14A	ROC-So-Chr03A	SingleA	75391513	75393399	628	65512.3	8.37	PAT1
ROC-So-Chr03A0026020	ShGRAS15A	ROC-So-Chr03A	SingleA	75613898	75615784	628	65556.4	8.5	PAT1
ROC-So-Chr03A0026030	ShGRAS16A	ROC-So-Chr03A	SingleA	75628559	75630445	628	65544.3	8.44	PAT1
ROC-So-Chr03A0026040	ShGRAS17A	ROC-So-Chr03A	SingleA	75691772	75693658	628	65556.4	8.5	PAT1
ROC-So-Chr03A0026150	ShGRAS18A	ROC-So-Chr03A	SingleA	75927909	75931945	632	65874.8	8.63	PAT1
ROC-So-Chr03A0028940	ShGRAS19A	ROC-So-Chr03A	SingleA	82091538	82092923	461	49714.8	5.74	SHR
ROC-So-Chr03A0028980	ShGRAS20A	ROC-So-Chr03A	SingleA	82159975	82161360	461	49714.8	5.74	SHR
ROC-So-Chr03A0038110	ShGRAS21A	ROC-So-Chr03A	SingleA	101477178	101479382	734	82842.7	6.91	LISCL
ROC-So-Chr04A0001590	ShGRAS22A	ROC-So-Chr04A	SingleA	4236941	4239133	730	82351.4	6.13	LISCL
ROC-So-Chr04A0002440	ShGRAS23A	ROC-So-Chr04A	SingleA	7299155	7301029	624	66103.9	6.56	DLT
ROC-So-Chr04A0018020	ShGRAS24A	ROC-So-Chr04A	SingleA	59263421	59264857	478	50661.9	9.77	LAS
ROC-So-Chr04A0018260	ShGRAS25A	ROC-So-Chr04A	SingleA	59690880	59692316	478	50492.6	9.54	LAS
ROC-So-Chr05A0018390	ShGRAS26A	ROC-So-Chr05A	SingleA	68580618	68582653	543	60391	4.49	LISCL
ROC-So-Chr05A0018960	ShGRAS27A	ROC-So-Chr05A	SingleA	73031862	73033472	536	57190.8	6.28	Os43
ROC-So-Chr05A0019220	ShGRAS28A	ROC-So-Chr05A	SingleA	74790559	74792594	543	60391	4.49	LISCL
ROC-So-Chr05A0038840	ShGRAS29A	ROC-So-Chr05A	SingleA	127817233	127819716	827	90580.2	4.87	LISCL
ROC-So-Chr05A0039250	ShGRAS30A	ROC-So-Chr05A	SingleA	128865085	128867568	827	90550.2	4.83	LISCL
ROC-So-Chr05A0039260	ShGRAS31A	ROC-So-Chr05A	SingleA	128883332	128885815	827	90550.2	4.83	LISCL
ROC-So-Chr05A0039270	ShGRAS32A	ROC-So-Chr05A	SingleA	128900119	128902602	827	90550.2	4.83	LISCL
ROC-So-Chr05A0039280	ShGRAS33A	ROC-So-Chr05A	SingleA	128927076	128929559	827	90550.2	4.83	LISCL
ROC-So-Chr05A0039290	ShGRAS34A	ROC-So-Chr05A	SingleA	128946885	128948324	479	54250.9	8.09	LISCL
ROC-So-Chr05A0040030	ShGRAS35A	ROC-So-Chr05A	SingleA	130343541	130345796	751	84599.7	4.84	LISCL
ROC-So-Chr05A0040050	ShGRAS36A	ROC-So-Chr05A	SingleA	130365387	130367642	751	84599.7	4.84	LISCL
ROC-So-Chr06A0002800	ShGRAS37A	ROC-So-Chr06A	SingleA	7538975	7541161	728	83180.7	7.42	LISCL
ROC-So-Chr06A0009870	ShGRAS38A	ROC-So-Chr06A	SingleA	39328085	39330167	562	63001.9	4.66	PAT1
ROC-So-Chr06A0009900	ShGRAS39A	ROC-So-Chr06A	SingleA	39346103	39348175	562	63001.9	4.66	PAT1
ROC-So-Chr06A0014040	ShGRAS40A	ROC-So-Chr06A	SingleA	51709919	51724433	416	44655.5	6.25	SHR
ROC-So-Chr07A0012180	ShGRAS41A	ROC-So-Chr07A	SingleA	51023021	51024323	403	42283.5	8.38	LAS
ROC-So-Chr09A0000720	ShGRAS42A	ROC-So-Chr09A	SingleA	2070344	2073993	686	72969.7	6.8	SCR
ROC-So-Chr10A0004980	ShGRAS43A	ROC-So-Chr10A	SingleA	24937814	24942024	770	82356.7	6.87	Os43
ROC-So-Chr10A0004990	ShGRAS44A	ROC-So-Chr10A	SingleA	24958495	24962705	770	82356.7	6.87	Os43
ROC-So-Chr10A0005010	ShGRAS45A	ROC-So-Chr10A	SingleA	24987478	24991688	770	82356.7	6.87	Os43
ROC-So-Chr10A0007250	ShGRAS46A	ROC-So-Chr10A	SingleA	35463547	35465982	811	88891.6	4.97	LISCL
ROC-So-Chr10A0007480	ShGRAS47A	ROC-So-Chr10A	SingleA	36360420	36363691	820	89703.4	4.89	LISCL
ROC-So-Chr10A0007500	ShGRAS48A	ROC-So-Chr10A	SingleA	36415044	36418233	811	88877.6	4.97	LISCL
ROC-So-Chr01B0005970	ShGRAS1B	ROC-So-Chr01B	SingleB	37606883	37608838	651	73460.3	7.3	LISCL
ROC-So-Chr01B0006480	ShGRAS2B	ROC-So-Chr01B	SingleB	39068652	39070199	515	54638.2	7.3	HAM
ROC-So-Chr01B0014250	ShGRAS3B	ROC-So-Chr01B	SingleB	68368268	68369956	562	60888.3	5.03	SCL4/7
ROC-So-Chr01B0014810	ShGRAS4B	ROC-So-Chr01B	SingleB	69912369	69914054	561	60618.9	4.83	SCL4/7
ROC-So-Chr01B0014840	ShGRAS5B	ROC-So-Chr01B	SingleB	69975872	69977557	561	60618.9	4.83	SCL4/7
ROC-So-Chr01B0021350	ShGRAS6B	ROC-So-Chr01B	SingleB	102061098	102062357	419	43893.4	5.93	LAS
ROC-So-Chr01B0028230	ShGRAS7B	ROC-So-Chr01B	SingleB	125132371	125134020	549	57479.4	7.27	SHR
ROC-So-Chr01B0028280	ShGRAS8B	ROC-So-Chr01B	SingleB	125347275	125348924	549	57479.4	7.27	SHR
ROC-So-Chr03B0036040	ShGRAS9B	ROC-So-Chr03B	SingleB	104873873	104877400	547	60168.8	6.18	PAT1
ROC-So-Chr04B0027170	ShGRAS10B	ROC-So-Chr04B	SingleB	90912310	90914793	827	90550.2	4.83	LISCL
ROC-So-Chr05B0036690	ShGRAS11B	ROC-So-Chr05B	SingleB	133670832	133672082	416	43460.9	5.89	LAS
ROC-So-Chr05B0039530	ShGRAS12B	ROC-So-Chr05B	SingleB	140627724	140629979	751	84599.7	4.84	LISCL
ROC-So-Chr06B0005010	ShGRAS13B	ROC-So-Chr06B	SingleB	24662586	24664214	542	58726.1	6.54	SCL
ROC-So-Chr06B0007670	ShGRAS14B	ROC-So-Chr06B	SingleB	31066964	31070433	562	62938.8	4.68	PAT1
ROC-So-Chr06B0010950	ShGRAS15B	ROC-So-Chr06B	SingleB	41355326	41357288	420	45014	6.42	SHR
ROC-So-Chr07B0008150	ShGRAS16B	ROC-So-Chr07B	SingleB	36812607	36814154	515	54638.2	7.3	HAM
ROC-So-Chr07B0008160	ShGRAS17B	ROC-So-Chr07B	SingleB	36834044	36835576	510	54231.7	7.08	HAM
ROC-So-Chr07B0008380	ShGRAS18B	ROC-So-Chr07B	SingleB	37282675	37284222	515	54713.3	8.48	HAM
ROC-So-Chr07B0010280	ShGRAS19B	ROC-So-Chr07B	SingleB	42454486	42456345	619	65355.7	7.01	PAT1
ROC-So-Chr07B0011170	ShGRAS20B	ROC-So-Chr07B	SingleB	44760737	44762842	620	65433.8	7.18	PAT1
ROC-So-Chr08B0000470	ShGRAS21B	ROC-So-Chr08B	SingleB	1399427	1401568	713	74364.5	6.25	HAM
ROC-So-Chr08B0003540	ShGRAS22B	ROC-So-Chr08B	SingleB	11804611	11806380	589	63770.4	5.83	SHR
ROC-So-Chr08B0005670	ShGRAS23B	ROC-So-Chr08B	SingleB	20856656	20858428	590	63825.5	5.7	SHR
ROC-So-Chr09B0000900	ShGRAS24B	ROC-So-Chr09B	SingleB	2208379	2211708	688	72986.7	6.78	SCR
ROC-So-Chr09B0005350	ShGRAS25B	ROC-So-Chr09B	SingleB	28527716	28529809	697	77291	5.11	LISCL
ROC-So-Chr09B0005360	ShGRAS26B	ROC-So-Chr09B	SingleB	28585054	28587531	825	91514.4	7.41	LISCL
ROC-So-Chr10B0009160	ShGRAS27B	ROC-So-Chr10B	SingleB	41841447	41843438	663	73850.8	6.73	LISCL
ROC-So-Chr10B0009270	ShGRAS28B	ROC-So-Chr10B	SingleB	42222144	42230093	669	73773	5.15	LISCL
ROC-So-Chr10B0009430	ShGRAS29B	ROC-So-Chr10B	SingleB	42979249	42983161	778	88420.6	6.91	LISCL
ROC-So-Chr10B0009440	ShGRAS30B	ROC-So-Chr10B	SingleB	42984815	42986608	597	66539.4	6.15	LISCL
ROC-So-Chr10B0009450	ShGRAS31B	ROC-So-Chr10B	SingleB	43067345	43069309	654	72428.4	5.32	LISCL
ROC-So-Chr10B0009460	ShGRAS32B	ROC-So-Chr10B	SingleB	43100750	43102813	687	76095.2	6.47	LISCL
ROC-So-Chr10B0009480	ShGRAS33B	ROC-So-Chr10B	SingleB	43127492	43128958	488	53346.7	6.28	LISCL
YZ-So-Chr01A0000140	ShGRAS1C	YZ-So-Chr01A	SingleC	643200	645007	520	58781.7	4.78	LISCL
YZ-So-Chr01A0000150	ShGRAS2C	YZ-So-Chr01A	SingleC	647194	648888	564	62695.4	6.58	LISCL
YZ-So-Chr01A0006910	ShGRAS3C	YZ-So-Chr01A	SingleC	27837991	27839952	653	73631.5	7.48	LISCL
YZ-So-Chr01A0015700	ShGRAS4C	YZ-So-Chr01A	SingleC	51834801	51847046	544	60344.1	5.94	PAT1
YZ-So-Chr01A0021900	ShGRAS5C	YZ-So-Chr01A	SingleC	68741585	68743462	625	66006	4.9	DELLA
YZ-So-Chr01A0031170	ShGRAS6C	YZ-So-Chr01A	SingleC	94383281	94385143	620	70723.6	6.79	LISCL
YZ-So-Chr01A0037020	ShGRAS7C	YZ-So-Chr01A	SingleC	120251752	120253680	642	67202.9	6.37	HAM
YZ-So-Chr01A0040220	ShGRAS8C	YZ-So-Chr01A	SingleC	129589902	129591908	668	74593.6	6.44	LISCL
YZ-So-Chr01A0041210	ShGRAS9C	YZ-So-Chr01A	SingleC	132510154	132511803	549	57323.2	7.12	SHR
YZ-So-Chr02A0000820	ShGRAS10C	YZ-So-Chr02A	SingleC	1918321	1919931	536	57190.8	6.28	Os43
YZ-So-Chr02A0005340	ShGRAS11C	YZ-So-Chr02A	SingleC	14204782	14206821	679	75114.8	4.94	LISCL
YZ-So-Chr02A0017050	ShGRAS12C	YZ-So-Chr02A	SingleC	53197729	53199768	679	75114.8	4.94	LISCL
YZ-So-Chr03A0019980	ShGRAS13C	YZ-So-Chr03A	SingleC	78468739	78470217	492	52792.5	4.98	HAM
YZ-So-Chr04A0001410	ShGRAS14C	YZ-So-Chr04A	SingleC	5521345	5523537	730	82351.4	6.13	LISCL
YZ-So-Chr04A0002550	ShGRAS15C	YZ-So-Chr04A	SingleC	9910226	9912097	623	66033.8	6.47	DLT
YZ-So-Chr04A0002850	ShGRAS16C	YZ-So-Chr04A	SingleC	10689182	10691059	625	66133.9	6.47	DLT
YZ-So-Chr04A0008120	ShGRAS17C	YZ-So-Chr04A	SingleC	25453746	25462672	532	58904.4	4.68	LISCL
YZ-So-Chr04A0021250	ShGRAS18C	YZ-So-Chr04A	SingleC	71079304	71081445	713	74364.5	6.25	HAM
YZ-So-Chr05A0012780	ShGRAS19C	YZ-So-Chr05A	SingleC	49872476	49874116	546	57712.2	6.03	SHR
YZ-So-Chr06A0004390	ShGRAS20C	YZ-So-Chr06A	SingleC	14315482	14317668	728	83180.7	7.42	LISCL
YZ-So-Chr06A0008480	ShGRAS21C	YZ-So-Chr06A	SingleC	32502492	32504485	562	63021.9	4.69	PAT1
YZ-So-Chr06A0008500	ShGRAS22C	YZ-So-Chr06A	SingleC	32518220	32520324	562	63021.9	4.69	PAT1
YZ-So-Chr06A0008530	ShGRAS23C	YZ-So-Chr06A	SingleC	32541838	32543831	562	63021.9	4.69	PAT1
YZ-So-Chr06A0008540	ShGRAS24C	YZ-So-Chr06A	SingleC	32552300	32554293	562	63021.9	4.69	PAT1
YZ-So-Chr06A0008580	ShGRAS25C	YZ-So-Chr06A	SingleC	32587424	32589512	562	63021.9	4.69	PAT1
YZ-So-Chr06A0008620	ShGRAS26C	YZ-So-Chr06A	SingleC	32672644	32674713	562	63001.9	4.66	PAT1
YZ-So-Chr06A0008800	ShGRAS27C	YZ-So-Chr06A	SingleC	33409436	33411429	562	63021.9	4.69	PAT1
YZ-So-Chr06A0012800	ShGRAS28C	YZ-So-Chr06A	SingleC	44870112	44871389	425	45289.2	6.25	SHR
YZ-So-Chr07A0004680	ShGRAS29C	YZ-So-Chr07A	SingleC	23835876	23839038	698	73764.4	6.58	SCR
YZ-So-Chr07A0008750	ShGRAS30C	YZ-So-Chr07A	SingleC	38341450	38342988	512	54579.1	6.89	HAM
YZ-So-Chr07A0008840	ShGRAS31C	YZ-So-Chr07A	SingleC	38428570	38430117	515	54713.3	8.48	HAM
YZ-So-Chr07A0009050	ShGRAS32C	YZ-So-Chr07A	SingleC	38875631	38877178	515	54713.3	8.48	HAM
YZ-So-Chr07A0014160	ShGRAS33C	YZ-So-Chr07A	SingleC	51246955	51249099	714	74736.9	5.74	HAM
YZ-So-Chr07A0014190	ShGRAS34C	YZ-So-Chr07A	SingleC	51308511	51310655	714	74736.9	5.74	HAM
YZ-So-Chr07A0014280	ShGRAS35C	YZ-So-Chr07A	SingleC	51457617	51459770	717	75023.2	5.86	HAM
YZ-So-Chr08A0003700	ShGRAS36C	YZ-So-Chr08A	SingleC	18358155	18360585	502	55625.1	5.34	LISCL
YZ-So-Chr08A0003710	ShGRAS37C	YZ-So-Chr08A	SingleC	18370391	18372355	654	72428.4	5.32	LISCL
YZ-So-Chr08A0014650	ShGRAS38C	YZ-So-Chr08A	SingleC	52736444	52738372	642	72539.8	6.87	LISCL
YZ-So-Chr09A0000890	ShGRAS39C	YZ-So-Chr09A	SingleC	2421043	2424326	680	72279.8	6.73	SCR
YZ-So-Chr10A0000980	ShGRAS40C	YZ-So-Chr10A	SingleC	2409855	2413005	694	73464	6.58	SCR
YZ-So-Chr10A0001670	ShGRAS41C	YZ-So-Chr10A	SingleC	4300818	4303019	494	52891	6.38	SCL
YZ-So-Chr10A0011120	ShGRAS42C	YZ-So-Chr10A	SingleC	39455743	39457497	584	65092.8	5.53	LISCL
YZ-So-Chr10A0011140	ShGRAS43C	YZ-So-Chr10A	SingleC	39512291	39514354	687	76035.2	6.47	LISCL
YZ-So-Chr10A0011160	ShGRAS44C	YZ-So-Chr10A	SingleC	39539034	39540500	488	53346.7	6.28	LISCL
YZ-So-Chr10A0011190	ShGRAS45C	YZ-So-Chr10A	SingleC	39550262	39558081	558	61057.6	6.37	LISCL
YZ-So-Chr10A0011200	ShGRAS46C	YZ-So-Chr10A	SingleC	39574906	39576990	694	76985.3	5.2	LISCL
YZ-So-Chr10A0011210	ShGRAS47C	YZ-So-Chr10A	SingleC	39591834	39593774	646	71936.6	5.06	LISCL
YZ-So-Chr10A0011280	ShGRAS48C	YZ-So-Chr10A	SingleC	39732051	39734090	679	75114.8	4.94	LISCL
YZ-So-Chr10A0011350	ShGRAS49C	YZ-So-Chr10A	SingleC	39856359	39858289	544	59812	4.71	LISCL
YZ-So-Chr10A0011360	ShGRAS50C	YZ-So-Chr10A	SingleC	39860708	39864499	884	98165	7.02	LISCL
YZ-So-Chr10A0011370	ShGRAS51C	YZ-So-Chr10A	SingleC	39867317	39869716	799	87449.1	4.68	LISCL
ROC-So-Chr01C0005360	ShGRAS1D	ROC-So-Chr01C	SingleD	40436453	40438408	651	73402.2	7.3	LISCL
ROC-So-Chr01C0014250	ShGRAS2D	ROC-So-Chr01C	SingleD	66315772	66317649	625	66036	4.9	DELLA
ROC-So-Chr01C0014430	ShGRAS3D	ROC-So-Chr01C	SingleD	67040279	67042156	625	65959.9	4.9	DELLA
ROC-So-Chr01C0014450	ShGRAS4D	ROC-So-Chr01C	SingleD	67130129	67132006	625	66036	4.9	DELLA
ROC-So-Chr01C0016620	ShGRAS5D	ROC-So-Chr01C	SingleD	74064869	74068041	699	73777.4	6.58	SCR
ROC-So-Chr01C0017870	ShGRAS6D	ROC-So-Chr01C	SingleD	77078345	77081880	701	73979.6	6.58	SCR
ROC-So-Chr01C0029070	ShGRAS7D	ROC-So-Chr01C	SingleD	121964293	121965903	536	59703.2	5.94	PAT1
ROC-So-Chr01C0029190	ShGRAS8D	ROC-So-Chr01C	SingleD	122189754	122191364	536	59759.3	5.94	PAT1
ROC-So-Chr02C0000580	ShGRAS9D	ROC-So-Chr02C	SingleD	1144970	1147174	734	82719.6	6.7	LISCL
ROC-So-Chr02C0023220	ShGRAS10D	ROC-So-Chr02C	SingleD	66093102	66094352	416	43560.1	5.56	LAS
ROC-So-Chr05C0006630	ShGRAS11D	ROC-So-Chr05C	SingleD	26932744	26934624	626	71517.4	6.63	LISCL
ROC-So-Chr05C0012820	ShGRAS12D	ROC-So-Chr05C	SingleD	44818818	44820452	544	60368.1	5.58	PAT1
ROC-So-Chr05C0029930	ShGRAS13D	ROC-So-Chr05C	SingleD	118051580	118053442	620	70723.6	6.79	LISCL
ROC-So-Chr06C0002100	ShGRAS14D	ROC-So-Chr06C	SingleD	5248602	5250464	620	70723.6	6.79	LISCL
ROC-So-Chr06C0009700	ShGRAS15D	ROC-So-Chr06C	SingleD	33991603	33993099	498	52220.9	6.07	SCR
ROC-So-Chr06C0009720	ShGRAS16D	ROC-So-Chr06C	SingleD	34012830	34014326	498	52220.9	6.07	SCR
ROC-So-Chr06C0010080	ShGRAS17D	ROC-So-Chr06C	SingleD	34790200	34791705	501	52439.1	6.19	SCR
ROC-So-Chr06C0010100	ShGRAS18D	ROC-So-Chr06C	SingleD	34821509	34823005	498	52220.9	6.07	SCR
ROC-So-Chr06C0010180	ShGRAS19D	ROC-So-Chr06C	SingleD	34930309	34931814	501	52423.1	6.29	SCR
ROC-So-Chr07C0006500	ShGRAS20D	ROC-So-Chr07C	SingleD	30454707	30456635	642	72578.9	6.85	LISCL
ROC-So-Chr07C0010620	ShGRAS21D	ROC-So-Chr07C	SingleD	41513007	41515151	714	74681.8	5.74	HAM
ROC-So-Chr07C0011630	ShGRAS22D	ROC-So-Chr07C	SingleD	44296605	44298467	620	65433.9	7.17	PAT1
ROC-So-Chr07C0011970	ShGRAS23D	ROC-So-Chr07C	SingleD	45268277	45270288	547	60168.8	6.18	PAT1
ROC-So-Chr10C0001460	ShGRAS24D	ROC-So-Chr10C	SingleD	4949854	4952097	508	54342.6	6.42	SCL
ROC-So-Chr10C0004360	ShGRAS25D	ROC-So-Chr10C	SingleD	18425220	18429439	768	82143.6	6.93	Os43
ROC-So-Chr10C0005670	ShGRAS26D	ROC-So-Chr10C	SingleD	24190596	24192839	508	54342.6	6.42	SCL
ROC-So-Chr10C0009020	ShGRAS27D	ROC-So-Chr10C	SingleD	35591633	35593717	694	76985.3	5.2	LISCL
ROC-So-Chr10C0009030	ShGRAS28D	ROC-So-Chr10C	SingleD	35608561	35610501	646	71936.6	5.06	LISCL
ROC-So-Chr10C0009070	ShGRAS29D	ROC-So-Chr10C	SingleD	35676072	35678114	680	75096.8	4.89	LISCL
ROC-So-Chr10C0009090	ShGRAS30D	ROC-So-Chr10C	SingleD	35687205	35695024	544	59467.7	6.21	LISCL
ROC-So-Chr10C0009100	ShGRAS31D	ROC-So-Chr10C	SingleD	35734930	35736894	654	72772.5	5.02	LISCL
ROC-So-Chr10C0009140	ShGRAS32D	ROC-So-Chr10C	SingleD	35805014	35807056	680	75096.8	4.89	LISCL
ROC-So-Chr10C0009170	ShGRAS33D	ROC-So-Chr10C	SingleD	35837867	35839909	680	75096.8	4.89	LISCL
ROC-So-Chr10C0009190	ShGRAS34D	ROC-So-Chr10C	SingleD	35857643	35859685	680	75096.8	4.89	LISCL
ROC-So-Chr10C0009210	ShGRAS35D	ROC-So-Chr10C	SingleD	35883069	35884999	544	59812	4.71	LISCL
ROC-So-Chr10C0009220	ShGRAS36D	ROC-So-Chr10C	SingleD	35886989	35890780	884	98165	7.02	LISCL
ROC-So-Chr10C0009230	ShGRAS37D	ROC-So-Chr10C	SingleD	35893598	35895997	799	87449.1	4.68	LISCL
ROC-So-Chr10C0009480	ShGRAS38D	ROC-So-Chr10C	SingleD	36735890	36737926	678	75643.8	6.21	LISCL
ROC-So-Chr10C0009490	ShGRAS39D	ROC-So-Chr10C	SingleD	36746654	36753613	602	67521.3	7.08	LISCL
ROC-So-Chr10C0009500	ShGRAS40D	ROC-So-Chr10C	SingleD	36781505	36783162	528	57226.7	5.63	LISCL
ROC-So-Chr10C0009510	ShGRAS41D	ROC-So-Chr10C	SingleD	36804880	36807051	723	80070.1	5.15	LISCL
ROC-So-Chr10C0009520	ShGRAS42D	ROC-So-Chr10C	SingleD	36829808	36837072	568	62717	6.04	LISCL
ROC-So-Chr10C0009530	ShGRAS43D	ROC-So-Chr10C	SingleD	36875252	36882105	809	88942.3	5.61	LISCL
ROC-So-Chr10C0009550	ShGRAS44D	ROC-So-Chr10C	SingleD	36958061	36960118	685	76573.9	4.93	LISCL
ROC-So-Chr10C0009570	ShGRAS45D	ROC-So-Chr10C	SingleD	36967456	36969861	801	87585.3	4.78	LISCL
ROC-So-Chr10C0009580	ShGRAS46D	ROC-So-Chr10C	SingleD	36970987	36971945	233	27266.5	8.75	LISCL
ROC-Ss-Chr03C0009740	ShGRAS47D	ROC-Ss-Chr03C	SingleD	20149879	20152655	635	66372.1	8.44	PAT1
ROC-Ss-Chr03C0010690	ShGRAS48D	ROC-Ss-Chr03C	SingleD	21971866	21973980	704	73459.5	6.09	HAM
ROC-Ss-Chr03C0010700	ShGRAS49D	ROC-Ss-Chr03C	SingleD	21982996	21985137	713	74324.5	6.43	HAM
ROC-Ss-Chr04B0001200	ShGRAS50D	ROC-Ss-Chr04B	SingleD	6937404	6939470	688	75983.6	4.7	LISCL
ROC-So-Chr01D0007160	ShGRAS1E	ROC-So-Chr01D	SingleE	27451048	27452904	618	69241.3	6.95	LISCL
ROC-So-Chr01D0014820	ShGRAS2E	ROC-So-Chr01D	SingleE	53192002	53193934	547	60168.8	6.18	PAT1
ROC-So-Chr01D0030930	ShGRAS3E	ROC-So-Chr01D	SingleE	115923444	115925455	547	60212.9	6.18	PAT1
ROC-So-Chr01D0031500	ShGRAS4E	ROC-So-Chr01D	SingleE	117345519	117347162	547	57089	7.26	SHR
ROC-So-Chr01D0031680	ShGRAS5E	ROC-So-Chr01D	SingleE	117959485	117961134	549	57323.2	7.12	SHR
ROC-So-Chr01D0031710	ShGRAS6E	ROC-So-Chr01D	SingleE	117991710	117993359	549	57323.2	7.12	SHR
ROC-So-Chr02D0016070	ShGRAS7E	ROC-So-Chr02D	SingleE	45936417	45938189	590	63825.5	5.7	SHR
ROC-So-Chr07D0005120	ShGRAS8E	ROC-So-Chr07D	SingleE	21947127	21948659	510	54231.7	7.08	HAM
ROC-So-Chr09D0000790	ShGRAS9E	ROC-So-Chr09D	SingleE	2642472	2646682	770	82386.8	6.87	Os43
ROC-So-Chr09D0002830	ShGRAS10E	ROC-So-Chr09D	SingleE	18676854	18681064	770	82386.8	6.87	Os43
ROC-So-Chr10D0001640	ShGRAS11E	ROC-So-Chr10D	SingleE	8229764	8232926	698	73748.4	6.58	SCR
ROC-So-Chr10D0002490	ShGRAS12E	ROC-So-Chr10D	SingleE	10784776	10786976	493	52825	6.32	SCL
ROC-So-Chr10D0002510	ShGRAS13E	ROC-So-Chr10D	SingleE	10873783	10876026	508	54342.6	6.42	SCL
ROC-So-Chr10D0002530	ShGRAS14E	ROC-So-Chr10D	SingleE	10926722	10928965	508	54342.6	6.42	SCL
ROC-So-Chr10D0005260	ShGRAS15E	ROC-So-Chr10D	SingleE	21804181	21806037	618	70553.3	6.44	LISCL
ROC-So-Chr10D0006220	ShGRAS16E	ROC-So-Chr10D	SingleE	33836710	33838953	508	54342.6	6.42	SCL
ROC-So-Chr10D0006540	ShGRAS17E	ROC-So-Chr10D	SingleE	35368117	35369988	623	71305.1	6.82	LISCL
ROC-So-Chr10D0006550	ShGRAS18E	ROC-So-Chr10D	SingleE	35421723	35422820	341	39003.5	9.44	LISCL
ROC-So-Chr10D0008250	ShGRAS19E	ROC-So-Chr10D	SingleE	41078310	41080166	618	70537.3	6.44	LISCL
ROC-Ss-Chr03B0003140	ShGRAS20E	ROC-Ss-Chr03B	SingleE	5981712	5982971	419	43662.2	5.75	LAS
ROC-Ss-Chr03B0015020	ShGRAS21E	ROC-Ss-Chr03B	SingleE	37596872	37599010	712	74270.5	6.43	HAM
ROC-Ss-Chr03B0015030	ShGRAS22E	ROC-Ss-Chr03B	SingleE	37627099	37629213	704	73443.4	6.09	HAM
ROC-Ss-Chr03B0015980	ShGRAS23E	ROC-Ss-Chr03B	SingleE	39158613	39160511	632	66272.1	8.63	PAT1
ROC-Ss-Chr04A0002440	ShGRAS24E	ROC-Ss-Chr04A	SingleE	4650923	4666998	682	73201	6.66	HAM
ROC-Ss-Chr04A0003630	ShGRAS25E	ROC-Ss-Chr04A	SingleE	7845579	7847651	690	76137.8	4.79	LISCL
ROC-Ss-Chr04A0010600	ShGRAS26E	ROC-Ss-Chr04A	SingleE	36218654	36220090	478	50599.8	9.54	LAS
ROC-Ss-Chr04A0010640	ShGRAS27E	ROC-Ss-Chr04A	SingleE	36417554	36418978	474	50083.2	9.07	LAS
ROC-Ss-Chr05B0000770	ShGRAS28E	ROC-Ss-Chr05B	SingleE	4240370	4242244	624	66089.9	6.6	DLT
ROC-Ss-Chr05B0000790	ShGRAS29E	ROC-Ss-Chr05B	SingleE	4267361	4269235	624	66089.9	6.6	DLT
ROC-Ss-Chr06A0008530	ShGRAS30E	ROC-Ss-Chr06A	SingleE	33220456	33222084	542	58742.1	6.54	SCL
ROC-Ss-Chr06A0008550	ShGRAS31E	ROC-Ss-Chr06A	SingleE	33296947	33298335	462	49835	7.1	SCL
ROC-Ss-Chr06A0008880	ShGRAS32E	ROC-Ss-Chr06A	SingleE	34298435	34300066	543	58907.3	6.51	SCL
ROC-Ss-Chr06A0008900	ShGRAS33E	ROC-Ss-Chr06A	SingleE	34337507	34339135	542	58771.2	6.72	SCL
ROC-Ss-Chr06A0010490	ShGRAS34E	ROC-Ss-Chr06A	SingleE	40706224	40709496	562	63000.8	4.63	PAT1
ROC-Ss-Chr06A0010930	ShGRAS35E	ROC-Ss-Chr06A	SingleE	41375609	41378825	562	63000.8	4.63	PAT1
ROC-Ss-Chr06A0013070	ShGRAS36E	ROC-Ss-Chr06A	SingleE	45561083	45562579	498	52304	6.16	SCR
ROC-Ss-Chr08B0000360	ShGRAS37E	ROC-Ss-Chr08B	SingleE	887797	889653	618	70553.3	6.44	LISCL
YZ-So-Chr01B0008660	ShGRAS1F	YZ-So-Chr01B	SingleF	39254721	39256682	653	73631.5	7.48	LISCL
YZ-So-Chr01B0021400	ShGRAS2F	YZ-So-Chr01B	SingleF	71251742	71253687	547	60168.8	6.18	PAT1
YZ-So-Chr01B0023100	ShGRAS3F	YZ-So-Chr01B	SingleF	75740382	75742259	625	65916.9	4.95	DELLA
YZ-So-Chr01B0034740	ShGRAS4F	YZ-So-Chr01B	SingleF	118676185	118678113	642	67204.8	6.37	HAM
YZ-So-Chr01B0034760	ShGRAS5F	YZ-So-Chr01B	SingleF	118694968	118696896	642	67232.9	6.37	HAM
YZ-So-Chr01B0035130	ShGRAS6F	YZ-So-Chr01B	SingleF	119449228	119451156	642	67204.8	6.37	HAM
YZ-So-Chr01B0035150	ShGRAS7F	YZ-So-Chr01B	SingleF	119493827	119495755	642	67204.8	6.37	HAM
YZ-So-Chr01B0037100	ShGRAS8F	YZ-So-Chr01B	SingleF	125040389	125042305	638	68110.7	6.37	SHR
YZ-So-Chr01B0038590	ShGRAS9F	YZ-So-Chr01B	SingleF	130022518	130024371	617	70354.1	6.43	LISCL
YZ-So-Chr01B0038800	ShGRAS10F	YZ-So-Chr01B	SingleF	130701902	130703551	549	57310.3	7.63	SHR
YZ-So-Chr01B0045040	ShGRAS11F	YZ-So-Chr01B	SingleF	150238171	150239658	495	53233	4.92	HAM
YZ-So-Chr01B0045250	ShGRAS12F	YZ-So-Chr01B	SingleF	151282991	151285075	694	76985.3	5.2	LISCL
YZ-So-Chr03B0025350	ShGRAS13F	YZ-So-Chr03B	SingleF	76514101	76515987	628	65645.4	8.57	PAT1
YZ-So-Chr05B0000800	ShGRAS14F	YZ-So-Chr05B	SingleF	12258252	12260054	600	66832.7	6.42	LISCL
YZ-So-Chr05B0000840	ShGRAS15F	YZ-So-Chr05B	SingleF	13523618	13525387	589	63770.4	5.83	SHR
YZ-So-Chr05B0008420	ShGRAS16F	YZ-So-Chr05B	SingleF	40849977	40851839	620	70723.6	6.79	LISCL
YZ-So-Chr05B0011810	ShGRAS17F	YZ-So-Chr05B	SingleF	53785850	53788042	730	82351.4	6.13	LISCL
YZ-So-Chr05B0012380	ShGRAS18F	YZ-So-Chr05B	SingleF	55683487	55685331	582	64827.5	5.86	LISCL
YZ-So-Chr05B0013190	ShGRAS19F	YZ-So-Chr05B	SingleF	58361097	58362884	595	66252	6.05	LISCL
YZ-So-Chr05B0020440	ShGRAS20F	YZ-So-Chr05B	SingleF	106549191	106550960	589	63770.4	5.83	SHR
YZ-So-Chr05B0020450	ShGRAS21F	YZ-So-Chr05B	SingleF	106593493	106603256	886	97186.5	7.15	SHR
YZ-So-Chr05B0031450	ShGRAS22F	YZ-So-Chr05B	SingleF	149690524	149692386	620	70723.6	6.79	LISCL
YZ-So-Chr05B0033640	ShGRAS23F	YZ-So-Chr05B	SingleF	155705153	155707405	750	84330.5	4.95	LISCL
YZ-So-Chr05B0033750	ShGRAS24F	YZ-So-Chr05B	SingleF	155865631	155867886	751	84599.7	4.84	LISCL
YZ-So-Chr06B0011180	ShGRAS25F	YZ-So-Chr06B	SingleF	50296377	50297654	425	45289.2	6.25	SHR
YZ-So-Chr06B0011210	ShGRAS26F	YZ-So-Chr06B	SingleF	50393790	50395067	425	45289.2	6.25	SHR
YZ-So-Chr07B0007160	ShGRAS27F	YZ-So-Chr07B	SingleF	30218247	30219794	515	54713.3	8.48	HAM
YZ-So-Chr07B0013360	ShGRAS28F	YZ-So-Chr07B	SingleF	45806069	45808213	714	74681.8	5.74	HAM
YZ-So-Chr07B0013370	ShGRAS29F	YZ-So-Chr07B	SingleF	45825716	45827860	714	74681.8	5.74	HAM
YZ-So-Chr07B0013380	ShGRAS30F	YZ-So-Chr07B	SingleF	45856007	45858151	714	74681.8	5.74	HAM
YZ-So-Chr08B0003250	ShGRAS31F	YZ-So-Chr08B	SingleF	10913410	10914870	486	51400.7	10.05	LAS
YZ-So-Chr10B0002720	ShGRAS32F	YZ-So-Chr10B	SingleF	7325428	7329200	1013	112427	5.95	HAM
YZ-So-Chr10B0011510	ShGRAS33F	YZ-So-Chr10B	SingleF	39846154	39848598	814	89021.8	5.05	LISCL
YZ-So-Chr10B0011590	ShGRAS34F	YZ-So-Chr10B	SingleF	40089653	40092058	801	87527.2	4.81	LISCL
YZ-So-Chr10B0011610	ShGRAS35F	YZ-So-Chr10B	SingleF	40099235	40101298	687	76756.2	5.44	LISCL
YZ-So-Chr10B0011620	ShGRAS36F	YZ-So-Chr10B	SingleF	40111330	40113369	679	75026.6	4.74	LISCL
YZ-So-Chr10B0011640	ShGRAS37F	YZ-So-Chr10B	SingleF	40160820	40162922	700	77675.3	5.35	LISCL
YZ-So-Chr10B0011650	ShGRAS38F	YZ-So-Chr10B	SingleF	40196901	40198655	584	65056.8	5.53	LISCL
YZ-So-Chr10B0011760	ShGRAS39F	YZ-So-Chr10B	SingleF	40752086	40759108	602	67557.3	6.95	LISCL
YZ-So-Chr10B0011770	ShGRAS40F	YZ-So-Chr10B	SingleF	40763054	40765042	662	73815.6	6.36	LISCL
YZ-So-Chr10B0011810	ShGRAS41F	YZ-So-Chr10B	SingleF	40836242	40838189	531	58749.5	6.28	LISCL
YZ-So-Chr10B0011830	ShGRAS42F	YZ-So-Chr10B	SingleF	40917349	40919460	703	78296.4	5.75	LISCL
YZ-So-Chr10B0011840	ShGRAS43F	YZ-So-Chr10B	SingleF	40921009	40923071	661	73241.1	5.82	LISCL
YZ-So-Chr10B0011850	ShGRAS44F	YZ-So-Chr10B	SingleF	40925587	40927782	731	80596.4	5.43	LISCL
YZ-So-Chr10B0011870	ShGRAS45F	YZ-So-Chr10B	SingleF	40947182	40949225	615	67221.1	6.65	LISCL
YZ-So-Chr10B0011880	ShGRAS46F	YZ-So-Chr10B	SingleF	40950625	40952685	686	76676.9	4.97	LISCL
YZ-So-Chr10B0011890	ShGRAS47F	YZ-So-Chr10B	SingleF	40954100	40956499	799	87475.1	4.79	LISCL
YZ-So-Chr10B0011900	ShGRAS48F	YZ-So-Chr10B	SingleF	40962732	40965179	815	89416.9	4.86	LISCL
YZ-So-Chr10B0012410	ShGRAS49F	YZ-So-Chr10B	SingleF	42485412	42487871	819	89588.2	4.89	LISCL
YZ-So-Chr10B0012470	ShGRAS50F	YZ-So-Chr10B	SingleF	42628322	42630784	820	89788.5	4.94	LISCL
YZ-So-Chr10B0012490	ShGRAS51F	YZ-So-Chr10B	SingleF	42651809	42654277	822	89805.6	5.01	LISCL
YZ-So-Chr10B0012560	ShGRAS52F	YZ-So-Chr10B	SingleF	42928708	42930672	654	72428.4	5.32	LISCL
YZ-So-Chr10B0012570	ShGRAS53F	YZ-So-Chr10B	SingleF	42940478	42942908	502	55625.1	5.34	LISCL
YZ-So-Chr10B0012620	ShGRAS54F	YZ-So-Chr10B	SingleF	43211796	43215686	1047	114185	5.42	LISCL
YZ-So-Chr10B0012630	ShGRAS55F	YZ-So-Chr10B	SingleF	43238505	43240676	723	79968	5.21	LISCL
YZ-So-Chr10B0012640	ShGRAS56F	YZ-So-Chr10B	SingleF	43249614	43251680	688	76072	6.03	LISCL
YZ-So-Chr10B0012650	ShGRAS57F	YZ-So-Chr10B	SingleF	43302058	43303914	618	68559.7	7.42	LISCL
YZ-So-Chr10B0012670	ShGRAS58F	YZ-So-Chr10B	SingleF	43342562	43344628	688	76757.3	5.56	LISCL
YZ-So-Chr10B0012680	ShGRAS59F	YZ-So-Chr10B	SingleF	43346165	43348564	799	87571.3	4.75	LISCL
YZ-So-Chr01C0007190	ShGRAS1G	YZ-So-Chr01C	SingleG	33227817	33229364	515	54638.2	7.3	HAM
YZ-So-Chr01C0007480	ShGRAS2G	YZ-So-Chr01C	SingleG	33941601	33943444	580	65785.7	6.68	LISCL
YZ-So-Chr01C0009340	ShGRAS3G	YZ-So-Chr01C	SingleG	38898972	38900933	653	73645.6	7.48	LISCL
YZ-So-Chr01C0023080	ShGRAS4G	YZ-So-Chr01C	SingleG	80359413	80361095	560	60432.7	4.83	SCL4/7
YZ-So-Chr01C0024660	ShGRAS5G	YZ-So-Chr01C	SingleG	85035811	85037688	625	65959.9	4.9	DELLA
YZ-So-Chr01C0028240	ShGRAS6G	YZ-So-Chr01C	SingleG	94397006	94400425	699	73777.4	6.58	SCR
YZ-So-Chr01C0042450	ShGRAS7G	YZ-So-Chr01C	SingleG	141943702	141945351	549	57336.3	7.27	SHR
YZ-So-Chr01C0042500	ShGRAS8G	YZ-So-Chr01C	SingleG	142060289	142061938	549	57293.2	7.26	SHR
YZ-So-Chr01C0042540	ShGRAS9G	YZ-So-Chr01C	SingleG	142138253	142139902	549	57479.4	7.27	SHR
YZ-So-Chr01C0047480	ShGRAS10G	YZ-So-Chr01C	SingleG	157163405	157165015	536	59733.1	5.82	PAT1
YZ-So-Chr02C0019340	ShGRAS11G	YZ-So-Chr02C	SingleG	70248611	70250383	590	63825.5	5.7	SHR
YZ-So-Chr02C0032850	ShGRAS12G	YZ-So-Chr02C	SingleG	104405727	104407337	536	57130.7	6.28	Os43
YZ-So-Chr02C0034770	ShGRAS13G	YZ-So-Chr02C	SingleG	109467785	109469140	451	49092.6	6.88	SCL
YZ-So-Chr03C0007810	ShGRAS14G	YZ-So-Chr03C	SingleG	20632837	20634957	706	73868	6.36	HAM
YZ-So-Chr03C0026940	ShGRAS15G	YZ-So-Chr03C	SingleG	89316578	89318464	628	65541.3	8.63	PAT1
YZ-So-Chr03C0026980	ShGRAS16G	YZ-So-Chr03C	SingleG	89431827	89433713	628	65645.4	8.57	PAT1
YZ-So-Chr03C0027060	ShGRAS17G	YZ-So-Chr03C	SingleG	89720484	89722370	628	65544.3	8.44	PAT1
YZ-So-Chr03C0027120	ShGRAS18G	YZ-So-Chr03C	SingleG	89846209	89848095	628	65544.3	8.44	PAT1
YZ-So-Chr03C0027130	ShGRAS19G	YZ-So-Chr03C	SingleG	89860960	89862846	628	65544.3	8.44	PAT1
YZ-So-Chr04C0010470	ShGRAS20G	YZ-So-Chr04C	SingleG	42046666	42048786	706	73878.9	6.32	HAM
YZ-So-Chr04C0019070	ShGRAS21G	YZ-So-Chr04C	SingleG	66601771	66603912	713	74488.8	6.36	HAM
YZ-So-Chr04C0019080	ShGRAS22G	YZ-So-Chr04C	SingleG	66619493	66621613	706	73878.9	6.32	HAM
YZ-So-Chr06C0004280	ShGRAS23G	YZ-So-Chr06C	SingleG	19688284	19689720	478	50462.5	9.54	LAS
YZ-So-Chr06C0005910	ShGRAS24G	YZ-So-Chr06C	SingleG	23578569	23581975	562	62938.8	4.68	PAT1
YZ-So-Chr06C0008110	ShGRAS25G	YZ-So-Chr06C	SingleG	37319888	37321393	501	52499.2	6.19	SCR
YZ-So-Chr07C0007610	ShGRAS26G	YZ-So-Chr07C	SingleG	32743552	32745090	512	54504.1	7.55	HAM
YZ-So-Chr07C0015110	ShGRAS27G	YZ-So-Chr07C	SingleG	51130970	51132832	620	65319.7	6.74	PAT1
YZ-So-Chr07C0015170	ShGRAS28G	YZ-So-Chr07C	SingleG	51371063	51372925	620	65465.9	7.18	PAT1
YZ-So-Chr07C0015180	ShGRAS29G	YZ-So-Chr07C	SingleG	51377431	51379293	620	65433.9	7.17	PAT1
YZ-So-Chr07C0015230	ShGRAS30G	YZ-So-Chr07C	SingleG	51518875	51520734	619	65355.7	7.01	PAT1
YZ-So-Chr10C0002500	ShGRAS31G	YZ-So-Chr10C	SingleG	7892078	7894271	494	52877	6.38	SCL
YZ-So-Chr10C0002580	ShGRAS32G	YZ-So-Chr10C	SingleG	8016146	8018347	494	52910.1	6.41	SCL
YZ-So-Chr10C0006930	ShGRAS33G	YZ-So-Chr10C	SingleG	25936543	25940833	769	82201.5	6.79	Os43
ROC-Rec-Chr04A0002550	ShGRAS1H	ROC-Rec-Chr04A	SingleH	5414765	5416633	622	65995.8	6.6	DLT
ROC-Rec-Chr04A0028860	ShGRAS2H	ROC-Rec-Chr04A	SingleH	69886653	69894477	759	84443.7	6.81	DELLA
ROC-So-Chr09E0000670	ShGRAS3H	ROC-So-Chr09E	SingleH	2389777	2393987	770	82356.7	6.87	Os43
ROC-So-Chr09E0002190	ShGRAS4H	ROC-So-Chr09E	SingleH	11522261	11526471	770	82386.8	6.87	Os43
ROC-So-Chr09E0003810	ShGRAS5H	ROC-So-Chr09E	SingleH	22280299	22282788	829	91479.4	7.55	LISCL
ROC-So-Chr09E0004070	ShGRAS6H	ROC-So-Chr09E	SingleH	24098836	24101604	718	79355.5	4.94	LISCL
ROC-So-Chr09E0004190	ShGRAS7H	ROC-So-Chr09E	SingleH	24825683	24828181	832	92079.2	7.94	LISCL
ROC-So-Chr10E0002490	ShGRAS8H	ROC-So-Chr10E	SingleH	7594146	7597927	1069	118487	6.2	HAM
ROC-So-Chr10E0008850	ShGRAS9H	ROC-So-Chr10E	SingleH	38773893	38776295	800	87698.4	4.82	LISCL
ROC-So-Chr10E0008860	ShGRAS10H	ROC-So-Chr10E	SingleH	38777962	38779866	634	71076.9	6.47	LISCL
ROC-So-Chr10E0009780	ShGRAS11H	ROC-So-Chr10E	SingleH	41521116	41524225	810	88795.6	5.05	LISCL
ROC-Ss-Chr01A0001050	ShGRAS12H	ROC-Ss-Chr01A	SingleH	4227082	4229394	770	84827.2	4.88	LISCL
ROC-Ss-Chr01A0002530	ShGRAS13H	ROC-Ss-Chr01A	SingleH	6913152	6915119	655	73931.9	7.34	LISCL
ROC-Ss-Chr01A0003760	ShGRAS14H	ROC-Ss-Chr01A	SingleH	8841815	8843692	625	66015	4.9	DELLA
ROC-Ss-Chr01A0003770	ShGRAS15H	ROC-Ss-Chr01A	SingleH	8873520	8875397	625	66015	4.9	DELLA
ROC-Ss-Chr01A0007570	ShGRAS16H	ROC-Ss-Chr01A	SingleH	17226290	17236422	626	71658.7	6.79	LISCL
ROC-Ss-Chr01A0009130	ShGRAS17H	ROC-Ss-Chr01A	SingleH	20947425	20949305	626	71556.6	6.79	LISCL
ROC-Ss-Chr01A0012260	ShGRAS18H	ROC-Ss-Chr01A	SingleH	34211605	34213239	544	60257	5.84	PAT1
ROC-Ss-Chr01A0012600	ShGRAS19H	ROC-Ss-Chr01A	SingleH	35397464	35399776	770	84827.2	4.88	LISCL
ROC-Ss-Chr01A0014190	ShGRAS20H	ROC-Ss-Chr01A	SingleH	44192617	44194056	479	54241.9	8.65	LISCL
ROC-Ss-Chr01A0014220	ShGRAS21H	ROC-Ss-Chr01A	SingleH	44224642	44226081	479	54241.9	8.65	LISCL
ROC-Ss-Chr01A0017360	ShGRAS22H	ROC-Ss-Chr01A	SingleH	51148405	51150291	628	67474.1	6.37	SHR
ROC-Ss-Chr01A0018410	ShGRAS23H	ROC-Ss-Chr01A	SingleH	53320605	53322257	550	57400.3	7.65	SHR
ROC-Ss-Chr01A0020470	ShGRAS24H	ROC-Ss-Chr01A	SingleH	58101454	58102818	454	48566.4	5.99	SCR
ROC-Ss-Chr02A0001890	ShGRAS25H	ROC-Ss-Chr02A	SingleH	4756672	4758099	475	51411.7	6.62	SCL
ROC-Ss-Chr02A0013870	ShGRAS26H	ROC-Ss-Chr02A	SingleH	37170075	37171439	454	48522.3	6.15	SCR
ROC-Ss-Chr02A0021790	ShGRAS27H	ROC-Ss-Chr02A	SingleH	67541776	67543230	484	51468.9	5.18	DELLA
ROC-Ss-Chr02A0021970	ShGRAS28H	ROC-Ss-Chr02A	SingleH	67967077	67968537	486	51620.1	5.28	DELLA
ROC-Ss-Chr02A0030540	ShGRAS29H	ROC-Ss-Chr02A	SingleH	83872256	83875064	894	98660.1	7.16	LISCL
ROC-Ss-Chr02A0031690	ShGRAS30H	ROC-Ss-Chr02A	SingleH	86689975	86691348	457	49579.2	6.89	SCL
ROC-Ss-Chr05A0014320	ShGRAS31H	ROC-Ss-Chr05A	SingleH	57227781	57229421	546	57740.2	5.86	SHR
ROC-Ss-Chr06B0002740	ShGRAS32H	ROC-Ss-Chr06B	SingleH	7988888	7992019	667	70843.2	6.63	SCR
ROC-Ss-Chr06B0003520	ShGRAS33H	ROC-Ss-Chr06B	SingleH	10276489	10277499	336	38048.7	7.18	SCL
ROC-Ss-Chr06B0007710	ShGRAS34H	ROC-Ss-Chr06B	SingleH	27222535	27224709	724	82312.6	7.84	LISCL
ROC-Ss-Chr07A0015770	ShGRAS35H	ROC-Ss-Chr07A	SingleH	72697692	72699839	715	74801.9	5.83	HAM
ROC-Ss-Chr07A0016230	ShGRAS36H	ROC-Ss-Chr07A	SingleH	73776356	73778209	617	64979.4	7.55	PAT1
ROC-Ss-Chr08A0001790	ShGRAS37H	ROC-Ss-Chr08A	SingleH	4803086	4805062	658	73432.5	6.71	LISCL
ROC-Ss-Chr08A0001810	ShGRAS38H	ROC-Ss-Chr08A	SingleH	4878310	4880157	615	68355.6	6.02	LISCL
ROC-Ss-Chr08A0001820	ShGRAS39H	ROC-Ss-Chr08A	SingleH	4904300	4905777	419	46541.7	9.54	LISCL
ROC-Ss-Chr08A0001830	ShGRAS40H	ROC-Ss-Chr08A	SingleH	4973944	4975941	576	64285.4	5.39	LISCL
ROC-Ss-Chr08A0001840	ShGRAS41H	ROC-Ss-Chr08A	SingleH	5002182	5004250	654	72187.9	7.61	LISCL
ROC-Ss-Chr08A0001850	ShGRAS42H	ROC-Ss-Chr08A	SingleH	5023477	5025570	697	77369.1	5.35	LISCL
ROC-Ss-Chr08A0001870	ShGRAS43H	ROC-Ss-Chr08A	SingleH	5068300	5070366	688	76080	6.3	LISCL
ROC-Ss-Chr08A0001880	ShGRAS44H	ROC-Ss-Chr08A	SingleH	5100617	5102896	759	85243.7	5.89	LISCL
ROC-Ss-Chr08A0001910	ShGRAS45H	ROC-Ss-Chr08A	SingleH	5236664	5238733	689	77032.6	5.36	LISCL
ROC-Ss-Chr08A0002000	ShGRAS46H	ROC-Ss-Chr08A	SingleH	5557859	5559199	446	50592.1	8.16	LISCL
ROC-Ss-Chr08A0004280	ShGRAS47H	ROC-Ss-Chr08A	SingleH	12365970	12367826	618	70617.7	6.82	LISCL
ROC-Ss-Chr08A0004290	ShGRAS48H	ROC-Ss-Chr08A	SingleH	12410296	12411953	477	54263.8	4.93	LISCL
ROC-Ss-Chr08A0004300	ShGRAS49H	ROC-Ss-Chr08A	SingleH	12416431	12425902	839	94274.9	6.81	LISCL
ROC-Ss-Chr08A0008160	ShGRAS50H	ROC-Ss-Chr08A	SingleH	24753655	24754966	388	42160.2	8.38	Os43
ROC-Ss-Chr08A0012700	ShGRAS51H	ROC-Ss-Chr08A	SingleH	38578617	38579666	349	40771.1	8.61	LISCL
ROC-Ss-Chr08A0012710	ShGRAS52H	ROC-Ss-Chr08A	SingleH	38607224	38609575	689	75433.6	6.43	LISCL
ROC-Ss-Chr08A0012720	ShGRAS53H	ROC-Ss-Chr08A	SingleH	38620763	38622877	704	78359.5	5.77	LISCL
ROC-Ss-Chr08A0012730	ShGRAS54H	ROC-Ss-Chr08A	SingleH	38625515	38627686	723	79992	5.35	LISCL
YZ-So-Chr06D0002320	ShGRAS1I	YZ-So-Chr06D	SingleI	6672943	6675129	728	83180.7	7.42	LISCL
YZ-So-Chr10D0002710	ShGRAS2I	YZ-So-Chr10D	SingleI	10218455	10222745	769	82201.5	6.79	Os43
YZ-So-Chr10D0004880	ShGRAS3I	YZ-So-Chr10D	SingleI	19727019	19731238	768	82143.6	6.93	Os43
YZ-So-Chr10D0009780	ShGRAS4I	YZ-So-Chr10D	SingleI	37250680	37251981	433	47337.4	5.65	LISCL
YZ-So-Chr10D0009790	ShGRAS5I	YZ-So-Chr10D	SingleI	37271955	37273943	662	73992.9	6.41	LISCL
YZ-So-Chr10D0009970	ShGRAS6I	YZ-So-Chr10D	SingleI	37980124	37982163	679	75114.8	4.94	LISCL
YZ-So-Chr10D0010070	ShGRAS7I	YZ-So-Chr10D	SingleI	38401887	38403875	662	73880.8	6.44	LISCL
YZ-So-Chr10D0010100	ShGRAS8I	YZ-So-Chr10D	SingleI	38456179	38458023	614	68303.7	6.38	LISCL
YZ-So-Chr10D0010110	ShGRAS9I	YZ-So-Chr10D	SingleI	38468687	38470465	592	65996.8	5.76	LISCL
YZ-So-Chr10D0010130	ShGRAS10I	YZ-So-Chr10D	SingleI	38519724	38520605	293	33783.7	7	LISCL
YZ-So-Chr10D0010190	ShGRAS11I	YZ-So-Chr10D	SingleI	38582018	38584057	679	75006.7	4.89	LISCL
YZ-So-Chr10D0010200	ShGRAS12I	YZ-So-Chr10D	SingleI	38591869	38593935	688	76805.2	5.13	LISCL
YZ-So-Chr10D0010210	ShGRAS13I	YZ-So-Chr10D	SingleI	38602525	38604924	799	88119.4	4.85	LISCL
YZ-So-Chr10D0010610	ShGRAS14I	YZ-So-Chr10D	SingleI	39947093	39948544	483	54519.1	8.15	LISCL
YZ-So-Chr10D0010630	ShGRAS15I	YZ-So-Chr10D	SingleI	39953454	39960836	1286	145166	7.33	LISCL
YZ-So-Chr10D0010640	ShGRAS16I	YZ-So-Chr10D	SingleI	39998454	40000421	655	72935.7	5.08	LISCL
YZ-Ss-Chr01A0003640	ShGRAS17I	YZ-Ss-Chr01A	SingleI	8593573	8595450	625	66101.1	5.02	DELLA
YZ-Ss-Chr01A0014460	ShGRAS18I	YZ-Ss-Chr01A	SingleI	44367434	44369065	543	60084.8	5.97	PAT1
YZ-Ss-Chr01A0017660	ShGRAS19I	YZ-Ss-Chr01A	SingleI	55282989	55284917	642	67184.9	6.37	HAM
YZ-Ss-Chr01A0019920	ShGRAS20I	YZ-Ss-Chr01A	SingleI	59862367	59864019	550	57520.5	7.27	SHR
YZ-Ss-Chr02A0004560	ShGRAS21I	YZ-Ss-Chr02A	SingleI	8905476	8907261	572	64177.1	5.99	LISCL
YZ-Ss-Chr02A0004570	ShGRAS22I	YZ-Ss-Chr02A	SingleI	8919123	8921159	678	75613.9	6.41	LISCL
YZ-Ss-Chr02A0004740	ShGRAS23I	YZ-Ss-Chr02A	SingleI	9481579	9483006	475	51411.7	6.62	SCL
YZ-Ss-Chr02A0021250	ShGRAS24I	YZ-Ss-Chr02A	SingleI	65398202	65399668	488	51754.3	5.17	DELLA
YZ-Ss-Chr02A0026860	ShGRAS25I	YZ-Ss-Chr02A	SingleI	78644848	78647289	813	89561.4	6.31	LISCL
YZ-Ss-Chr02A0030400	ShGRAS26I	YZ-Ss-Chr02A	SingleI	84581445	84583055	536	57176.8	6.28	Os43
YZ-Ss-Chr02A0032350	ShGRAS27I	YZ-Ss-Chr02A	SingleI	88718859	88720232	457	49579.2	6.89	SCL
YZ-Ss-Chr03A0003070	ShGRAS28I	YZ-Ss-Chr03A	SingleI	5952325	5953584	419	43761.2	5.89	LAS
YZ-Ss-Chr03A0012550	ShGRAS29I	YZ-Ss-Chr03A	SingleI	33693002	33694906	634	66259	8.91	PAT1
YZ-Ss-Chr04A0007690	ShGRAS30I	YZ-Ss-Chr04A	SingleI	23300674	23302098	474	50074.2	9.07	LAS
YZ-Ss-Chr05A0001930	ShGRAS31I	YZ-Ss-Chr05A	SingleI	9017634	9019820	728	80314.2	4.79	LISCL
YZ-Ss-Chr05A0001940	ShGRAS32I	YZ-Ss-Chr05A	SingleI	9048862	9051015	717	79093.1	4.94	LISCL
YZ-Ss-Chr05A0001950	ShGRAS33I	YZ-Ss-Chr05A	SingleI	9084045	9086609	854	93715.1	6.06	LISCL
YZ-Ss-Chr05A0002020	ShGRAS34I	YZ-Ss-Chr05A	SingleI	9406380	9408233	617	70528.5	6.82	LISCL
YZ-Ss-Chr05A0002030	ShGRAS35I	YZ-Ss-Chr05A	SingleI	9437979	9440319	314	35119.3	6.83	LISCL
YZ-Ss-Chr05A0002050	ShGRAS36I	YZ-Ss-Chr05A	SingleI	9484453	9486342	629	70959.7	6.27	LISCL
YZ-Ss-Chr05A0002170	ShGRAS37I	YZ-Ss-Chr05A	SingleI	9826797	9828929	710	78543.5	4.88	LISCL
YZ-Ss-Chr05A0018710	ShGRAS38I	YZ-Ss-Chr05A	SingleI	57194418	57196184	588	63543.2	5.7	SHR
YZ-Ss-Chr05A0019030	ShGRAS39I	YZ-Ss-Chr05A	SingleI	57876938	57878317	459	49545.6	5.57	SHR
YZ-Ss-Chr05A0019190	ShGRAS40I	YZ-Ss-Chr05A	SingleI	58063421	58064800	459	49535.6	5.57	SHR
YZ-Ss-Chr07A0000850	ShGRAS41I	YZ-Ss-Chr07A	SingleI	1964533	1967670	698	73689.3	6.61	SCR
YZ-Ss-Chr07A0001290	ShGRAS42I	YZ-Ss-Chr07A	SingleI	3021156	3024152	694	73565.1	6.74	SCR
YZ-Ss-Chr07A0003540	ShGRAS43I	YZ-Ss-Chr07A	SingleI	7738638	7742068	700	73976.6	6.61	SCR
YZ-Ss-Chr07A0006500	ShGRAS44I	YZ-Ss-Chr07A	SingleI	15295556	15298830	851	94624.5	7.16	HAM
YZ-Ss-Chr07A0026600	ShGRAS45I	YZ-Ss-Chr07A	SingleI	83112038	83113570	510	54337.7	6.91	HAM
YZ-Ss-Chr07A0027260	ShGRAS46I	YZ-Ss-Chr07A	SingleI	85126625	85128160	511	54449	7.58	HAM
YZ-Ss-Chr07A0030910	ShGRAS47I	YZ-Ss-Chr07A	SingleI	93184814	93186667	617	65007.5	7.32	PAT1
YZ-Ss-Chr08B0000080	ShGRAS48I	YZ-Ss-Chr08B	SingleI	136190	138259	689	76894.4	5.65	LISCL
YZ-Ss-Chr08B0000090	ShGRAS49I	YZ-Ss-Chr08B	SingleI	140853	143255	800	87677.3	4.79	LISCL
YZ-Ss-Chr08B0000140	ShGRAS50I	YZ-Ss-Chr08B	SingleI	258600	260912	770	84827.2	4.88	LISCL
YZ-Ss-Chr08B0001190	ShGRAS51I	YZ-Ss-Chr08B	SingleI	3081154	3083013	619	70498.9	6.37	LISCL
YZ-Ss-Chr08B0001200	ShGRAS52I	YZ-Ss-Chr08B	SingleI	3148036	3155585	1132	129293	6.64	LISCL
YZ-Ss-Chr08B0006680	ShGRAS53I	YZ-Ss-Chr08B	SingleI	19763286	19768313	772	82343.6	6.93	Os43
YZ-Ss-Chr08B0007590	ShGRAS54I	YZ-Ss-Chr08B	SingleI	23958044	23962610	768	81980.3	6.85	Os43
YZ-Ss-Chr08B0007680	ShGRAS55I	YZ-Ss-Chr08B	SingleI	24302582	24307124	769	82003.3	6.85	Os43
YZ-Ss-Chr08B0015830	ShGRAS56I	YZ-Ss-Chr08B	SingleI	48070562	48072103	513	54207.8	5.83	HAM
ROC-Rec-Chr01A0000200	ShGRAS1J	ROC-Rec-Chr01A	SingleJ	574586	575950	454	48536.3	5.99	SCR
ROC-Rec-Chr01A0005200	ShGRAS2J	ROC-Rec-Chr01A	SingleJ	13662376	13663803	475	51524.8	6.62	SCL
ROC-Rec-Chr01A0005210	ShGRAS3J	ROC-Rec-Chr01A	SingleJ	13743758	13745386	542	58744.1	6.58	SCL
ROC-Rec-Chr01A0006210	ShGRAS4J	ROC-Rec-Chr01A	SingleJ	16167244	16168608	454	48536.3	5.99	SCR
ROC-Rec-Chr01A0012870	ShGRAS5J	ROC-Rec-Chr01A	SingleJ	29403591	29405434	580	65785.7	6.68	LISCL
ROC-Rec-Chr01A0023100	ShGRAS6J	ROC-Rec-Chr01A	SingleJ	50142233	50144113	626	71517.4	6.63	LISCL
ROC-Rec-Chr01A0036470	ShGRAS7J	ROC-Rec-Chr01A	SingleJ	80065286	80066977	563	60856.2	4.83	SCL4/7
ROC-Rec-Chr01A0037490	ShGRAS8J	ROC-Rec-Chr01A	SingleJ	82226815	82228692	625	66015	4.9	DELLA
ROC-Rec-Chr01A0037680	ShGRAS9J	ROC-Rec-Chr01A	SingleJ	83087399	83089276	625	66051	4.9	DELLA
ROC-Rec-Chr01A0047170	ShGRAS10J	ROC-Rec-Chr01A	SingleJ	104741589	104742971	460	49697.3	6.75	SCL
ROC-Rec-Chr01A0055360	ShGRAS11J	ROC-Rec-Chr01A	SingleJ	127583365	127585293	642	67188.8	6.37	HAM
ROC-Rec-Chr01A0063750	ShGRAS12J	ROC-Rec-Chr01A	SingleJ	146559564	146561768	734	82795.7	6.7	LISCL
ROC-Rec-Chr01A0069040	ShGRAS13J	ROC-Rec-Chr01A	SingleJ	157695185	157696795	536	59730.2	6.16	PAT1
ROC-Rec-Chr02A0010740	ShGRAS14J	ROC-Rec-Chr02A	SingleJ	25019192	25020619	475	51510.8	6.72	SCL
ROC-Rec-Chr02A0014540	ShGRAS15J	ROC-Rec-Chr02A	SingleJ	34437248	34438684	478	50722.2	5.39	DELLA
ROC-Rec-Chr02A0035990	ShGRAS16J	ROC-Rec-Chr02A	SingleJ	74396280	74400367	570	64619.4	6.36	PAT1
ROC-Rec-Chr02A0037150	ShGRAS17J	ROC-Rec-Chr02A	SingleJ	76776085	76777695	536	57176.8	6.28	Os43
ROC-Rec-Chr02A0037790	ShGRAS18J	ROC-Rec-Chr02A	SingleJ	77654398	77656008	536	57176.8	6.28	Os43
ROC-Rec-Chr02A0038200	ShGRAS19J	ROC-Rec-Chr02A	SingleJ	78281759	78283369	536	57275.8	6.28	Os43
ROC-Rec-Chr02A0038490	ShGRAS20J	ROC-Rec-Chr02A	SingleJ	78739834	78741453	539	57687.2	6.04	Os43
ROC-Rec-Chr02A0043970	ShGRAS21J	ROC-Rec-Chr02A	SingleJ	89885160	89887296	460	49697.3	6.75	SCL
ROC-Rec-Chr02A0044220	ShGRAS22J	ROC-Rec-Chr02A	SingleJ	90420534	90421907	457	49591.2	6.89	SCL
ROC-Rec-Chr02A0044300	ShGRAS23J	ROC-Rec-Chr02A	SingleJ	90611743	90613116	457	49547.2	6.89	SCL
ROC-Rec-Chr03A0001970	ShGRAS24J	ROC-Rec-Chr03A	SingleJ	4482620	4484740	706	73875	6.4	HAM
ROC-Rec-Chr03A0020910	ShGRAS25J	ROC-Rec-Chr03A	SingleJ	47198061	47200202	713	74364.5	6.25	HAM
ROC-Rec-Chr03A0020920	ShGRAS26J	ROC-Rec-Chr03A	SingleJ	47213290	47215410	706	73843.9	6.25	HAM
ROC-Rec-Chr03A0021100	ShGRAS27J	ROC-Rec-Chr03A	SingleJ	47587192	47589330	712	74153.4	6.28	HAM
ROC-Rec-Chr03A0021110	ShGRAS28J	ROC-Rec-Chr03A	SingleJ	47599188	47601302	704	73476.5	6.09	HAM
ROC-Rec-Chr03A0022740	ShGRAS29J	ROC-Rec-Chr03A	SingleJ	51108827	51110077	416	43491	5.89	LAS
ROC-Rec-Chr04B0002900	ShGRAS30J	ROC-Rec-Chr04B	SingleJ	6666165	6668039	624	66155.9	6.68	DLT
ROC-Rec-Chr04B0002990	ShGRAS31J	ROC-Rec-Chr04B	SingleJ	6815956	6817830	624	66182	6.6	DLT
ROC-Rec-Chr04B0003460	ShGRAS32J	ROC-Rec-Chr04B	SingleJ	7933605	7935479	624	66130.9	6.65	DLT
ROC-Rec-Chr04B0030780	ShGRAS33J	ROC-Rec-Chr04B	SingleJ	71564893	71567182	624	69593.7	5.29	DELLA
ROC-Rec-Chr04B0031010	ShGRAS34J	ROC-Rec-Chr04B	SingleJ	71844532	71845302	256	28247.8	5.57	DELLA
ROC-Rec-Chr06A0003550	ShGRAS35J	ROC-Rec-Chr06A	SingleJ	7598703	7600880	725	82030.4	7.81	LISCL
ROC-Rec-Chr06A0003780	ShGRAS36J	ROC-Rec-Chr06A	SingleJ	8442891	8445095	734	83536	6.88	LISCL
ROC-Rec-Chr06A0004060	ShGRAS37J	ROC-Rec-Chr06A	SingleJ	9161691	9163812	547	61883.3	5.5	LISCL
ROC-Rec-Chr06A0004070	ShGRAS38J	ROC-Rec-Chr06A	SingleJ	9173168	9175345	725	82055.6	7.81	LISCL
ROC-Rec-Chr06A0004120	ShGRAS39J	ROC-Rec-Chr06A	SingleJ	9264883	9266726	580	65785.7	6.68	LISCL
ROC-Rec-Chr06A0010260	ShGRAS40J	ROC-Rec-Chr06A	SingleJ	23373477	23375237	586	65920.9	7.98	LISCL
ROC-Rec-Chr06A0010270	ShGRAS41J	ROC-Rec-Chr06A	SingleJ	23399630	23400874	414	47422.5	8.44	LISCL
ROC-Rec-Chr06A0010280	ShGRAS42J	ROC-Rec-Chr06A	SingleJ	23420079	23422287	574	65276.2	6.13	LISCL
ROC-Rec-Chr06A0010290	ShGRAS43J	ROC-Rec-Chr06A	SingleJ	23428042	23429885	580	65785.7	6.68	LISCL
ROC-Rec-Chr06A0010300	ShGRAS44J	ROC-Rec-Chr06A	SingleJ	23469246	23471454	574	65276.2	6.13	LISCL
ROC-Rec-Chr06A0010350	ShGRAS45J	ROC-Rec-Chr06A	SingleJ	23547270	23549456	728	83306.9	7.7	LISCL
ROC-Rec-Chr06A0010930	ShGRAS46J	ROC-Rec-Chr06A	SingleJ	24405023	24407209	728	83149.6	7.43	LISCL
ROC-Rec-Chr06A0011820	ShGRAS47J	ROC-Rec-Chr06A	SingleJ	25787475	25789661	728	83264.7	7.28	LISCL
ROC-Rec-Chr06A0012060	ShGRAS48J	ROC-Rec-Chr06A	SingleJ	26253006	26255192	692	79109.2	8.01	LISCL
ROC-Rec-Chr06A0017210	ShGRAS49J	ROC-Rec-Chr06A	SingleJ	41919715	41922177	820	89849.4	4.73	LISCL
ROC-Rec-Chr06A0017220	ShGRAS50J	ROC-Rec-Chr06A	SingleJ	41931349	41932346	301	33604.4	6.79	LISCL
ROC-Rec-Chr06A0017230	ShGRAS51J	ROC-Rec-Chr06A	SingleJ	41940148	41941434	428	46134.7	4.56	LISCL
ROC-Rec-Chr06A0017570	ShGRAS52J	ROC-Rec-Chr06A	SingleJ	42583064	42585526	820	89924.4	4.76	LISCL
ROC-Rec-Chr06A0019360	ShGRAS53J	ROC-Rec-Chr06A	SingleJ	46024500	46026962	820	89891.3	4.76	LISCL
ROC-Rec-Chr06A0019370	ShGRAS54J	ROC-Rec-Chr06A	SingleJ	46036172	46037169	301	33682.6	7.06	LISCL
ROC-Rec-Chr06A0019380	ShGRAS55J	ROC-Rec-Chr06A	SingleJ	46044971	46047025	684	75294.1	5.14	LISCL
ROC-Rec-Chr06A0045160	ShGRAS56J	ROC-Rec-Chr06A	SingleJ	123034063	123035568	501	52564.2	6.25	SCR
ROC-Rec-Chr06A0046010	ShGRAS57J	ROC-Rec-Chr06A	SingleJ	124949504	124951009	501	52548.2	6.25	SCR
ROC-Rec-Chr06A0047370	ShGRAS58J	ROC-Rec-Chr06A	SingleJ	126849093	126850598	501	52565.2	6.16	SCR
ROC-Rec-Chr06A0047400	ShGRAS59J	ROC-Rec-Chr06A	SingleJ	126880297	126881793	498	52292	6.16	SCR
ROC-Rec-Chr06A0048530	ShGRAS60J	ROC-Rec-Chr06A	SingleJ	129373170	129374447	425	45379.4	6.51	SHR
ROC-Rec-Chr06A0051630	ShGRAS61J	ROC-Rec-Chr06A	SingleJ	136580332	136581597	421	45032	6.25	SHR
ROC-Rec-Chr08A0014610	ShGRAS62J	ROC-Rec-Chr08A	SingleJ	66330024	66332444	806	87799.7	4.92	LISCL
ROC-Ss-Chr05C0001170	ShGRAS63J	ROC-Ss-Chr05C	SingleJ	4309886	4312066	726	79999.1	4.82	LISCL
ROC-Ss-Chr05C0020390	ShGRAS64J	ROC-Ss-Chr05C	SingleJ	55493525	55497570	567	64178.9	6.36	PAT1
ROC-Ss-Chr05C0021730	ShGRAS65J	ROC-Ss-Chr05C	SingleJ	58551905	58555438	547	60267.9	6.18	PAT1
ROC-Ss-Chr07B0001250	ShGRAS66J	ROC-Ss-Chr07B	SingleJ	3107707	3114376	665	71252.5	7.21	SCL
ROC-Ss-Chr07B0001740	ShGRAS67J	ROC-Ss-Chr07B	SingleJ	4167750	4169917	496	53297.6	6.41	SCL
ROC-Ss-Chr07B0014560	ShGRAS68J	ROC-Ss-Chr07B	SingleJ	70169874	70172018	714	74934.1	5.86	HAM
ROC-Ss-Chr07B0014770	ShGRAS69J	ROC-Ss-Chr07B	SingleJ	70471061	70473208	715	74930.1	5.85	HAM
YZ-Rec-Chr01A0021780	ShGRAS1K	YZ-Rec-Chr01A	SingleK	54136755	54138119	454	48536.3	5.99	SCR
YZ-Rec-Chr01A0023100	ShGRAS2K	YZ-Rec-Chr01A	SingleK	56666225	56668032	520	58781.7	4.78	LISCL
YZ-Rec-Chr01A0023110	ShGRAS3K	YZ-Rec-Chr01A	SingleK	56670219	56671913	564	62695.4	6.58	LISCL
YZ-Rec-Chr01A0026540	ShGRAS4K	YZ-Rec-Chr01A	SingleK	63078024	63079715	544	60344.1	5.94	PAT1
YZ-Rec-Chr01A0030650	ShGRAS5K	YZ-Rec-Chr01A	SingleK	71358695	71360059	454	48536.3	5.99	SCR
YZ-Rec-Chr01A0036870	ShGRAS6K	YZ-Rec-Chr01A	SingleK	83055404	83057056	550	59560.7	4.89	SCL4/7
YZ-Rec-Chr01A0041560	ShGRAS7K	YZ-Rec-Chr01A	SingleK	92328590	92330518	642	72539.8	6.87	LISCL
YZ-Rec-Chr01A0045580	ShGRAS8K	YZ-Rec-Chr01A	SingleK	101867501	101869135	544	60272	5.7	PAT1
YZ-Rec-Chr01A0045700	ShGRAS9K	YZ-Rec-Chr01A	SingleK	102894332	102894796	154	18183.9	9.57	PAT1
YZ-Rec-Chr01A0056460	ShGRAS10K	YZ-Rec-Chr01A	SingleK	130012895	130014268	457	48696.4	5.64	SCR
YZ-Rec-Chr01A0065100	ShGRAS11K	YZ-Rec-Chr01A	SingleK	145888372	145890978	536	59645.1	6.05	PAT1
YZ-Rec-Chr01A0072950	ShGRAS12K	YZ-Rec-Chr01A	SingleK	161622991	161624625	544	60344.1	5.94	PAT1
YZ-Rec-Chr02A0008600	ShGRAS13K	YZ-Rec-Chr02A	SingleK	18444613	18446064	483	51220.7	5.4	DELLA
YZ-Rec-Chr02A0026410	ShGRAS14K	YZ-Rec-Chr02A	SingleK	51642723	51645098	791	87334.8	6.29	LISCL
YZ-Rec-Chr02A0031910	ShGRAS15K	YZ-Rec-Chr02A	SingleK	62873902	62876109	569	63329.2	4.66	PAT1
YZ-Rec-Chr02A0032440	ShGRAS16K	YZ-Rec-Chr02A	SingleK	63851238	63853443	569	63414.3	4.7	PAT1
YZ-Rec-Chr02A0040400	ShGRAS17K	YZ-Rec-Chr02A	SingleK	80753121	80754494	457	49547.2	6.89	SCL
YZ-Rec-Chr02A0043310	ShGRAS18K	YZ-Rec-Chr02A	SingleK	86425553	86426938	461	49725.4	6.94	SCL
YZ-Rec-Chr02A0043920	ShGRAS19K	YZ-Rec-Chr02A	SingleK	87941119	87942498	459	49845.5	6.95	SCL
YZ-Rec-Chr02A0046790	ShGRAS20K	YZ-Rec-Chr02A	SingleK	93954382	93955746	454	48535.4	6.3	SCR
YZ-Rec-Chr03A0000360	ShGRAS21K	YZ-Rec-Chr03A	SingleK	597170	598429	419	43893.4	5.93	LAS
YZ-Rec-Chr03A0004660	ShGRAS22K	YZ-Rec-Chr03A	SingleK	9459485	9460735	416	43414.9	6.05	LAS
YZ-Rec-Chr03A0004750	ShGRAS23K	YZ-Rec-Chr03A	SingleK	9748142	9749392	416	43530	5.75	LAS
YZ-Rec-Chr03A0004870	ShGRAS24K	YZ-Rec-Chr03A	SingleK	10039891	10041141	416	43561.1	5.78	LAS
YZ-Rec-Chr03A0008700	ShGRAS25K	YZ-Rec-Chr03A	SingleK	22944260	22945738	492	52792.5	4.98	HAM
YZ-Rec-Chr03A0011660	ShGRAS26K	YZ-Rec-Chr03A	SingleK	31620395	31621654	419	43893.4	5.93	LAS
YZ-Rec-Chr03A0014660	ShGRAS27K	YZ-Rec-Chr03A	SingleK	38154001	38155260	419	43893.4	5.93	LAS
YZ-Rec-Chr03A0014670	ShGRAS28K	YZ-Rec-Chr03A	SingleK	38187059	38188318	419	43893.4	5.93	LAS
YZ-Rec-Chr05A0001560	ShGRAS29K	YZ-Rec-Chr05A	SingleK	5484222	5485862	546	57959.5	6.08	SHR
YZ-Rec-Chr05A0004010	ShGRAS30K	YZ-Rec-Chr05A	SingleK	18107447	18108820	457	49359.4	5.57	SHR
YZ-Rec-Chr05A0004180	ShGRAS31K	YZ-Rec-Chr05A	SingleK	18448447	18450198	583	63041.6	5.35	SHR
YZ-Rec-Chr05A0005380	ShGRAS32K	YZ-Rec-Chr05A	SingleK	21040499	21042679	726	80294.3	4.83	LISCL
YZ-Rec-Chr05A0005400	ShGRAS33K	YZ-Rec-Chr05A	SingleK	21105002	21107488	828	91348.4	7.56	LISCL
YZ-Rec-Chr05A0007840	ShGRAS34K	YZ-Rec-Chr05A	SingleK	27416715	27419117	800	87698.4	4.82	LISCL
YZ-Rec-Chr05A0007850	ShGRAS35K	YZ-Rec-Chr05A	SingleK	27420784	27422688	634	71076.9	6.47	LISCL
YZ-Rec-Chr05A0011810	ShGRAS36K	YZ-Rec-Chr05A	SingleK	38872260	38876612	547	60212.8	6.11	PAT1
YZ-Rec-Chr05A0020510	ShGRAS37K	YZ-Rec-Chr05A	SingleK	62634893	62639087	570	64685.4	6.25	PAT1
YZ-Rec-Chr05A0021630	ShGRAS38K	YZ-Rec-Chr05A	SingleK	65239100	65240464	454	48566.4	5.82	SCR
YZ-Rec-Chr05A0023630	ShGRAS39K	YZ-Rec-Chr05A	SingleK	69348538	69352677	570	64607.4	6.25	PAT1
YZ-Rec-Chr05A0027500	ShGRAS40K	YZ-Rec-Chr05A	SingleK	80616571	80618427	618	70458.3	6.63	LISCL
YZ-Rec-Chr05A0031030	ShGRAS41K	YZ-Rec-Chr05A	SingleK	90080356	90082349	547	60267.9	6.18	PAT1
YZ-Rec-Chr05A0035310	ShGRAS42K	YZ-Rec-Chr05A	SingleK	99737918	99740988	689	73020.6	6.7	SCR
YZ-Rec-Chr05A0039380	ShGRAS43K	YZ-Rec-Chr05A	SingleK	109695301	109696941	546	58011.5	6.26	SHR
YZ-Rec-Chr05A0040290	ShGRAS44K	YZ-Rec-Chr05A	SingleK	111717513	111721181	547	60267.9	6.18	PAT1
YZ-Rec-Chr05A0040540	ShGRAS45K	YZ-Rec-Chr05A	SingleK	112348377	112350989	544	60372.1	5.94	PAT1
YZ-Rec-Chr05A0041020	ShGRAS46K	YZ-Rec-Chr05A	SingleK	114131981	114136053	570	64619.4	6.36	PAT1
YZ-Rec-Chr05A0044980	ShGRAS47K	YZ-Rec-Chr05A	SingleK	124904620	124906260	546	57832.2	6.04	SHR
YZ-Rec-Chr05A0050730	ShGRAS48K	YZ-Rec-Chr05A	SingleK	141728302	141729666	454	48522.3	6.15	SCR
YZ-Rec-Chr05A0054420	ShGRAS49K	YZ-Rec-Chr05A	SingleK	153268104	153269873	589	63671.3	5.7	SHR
YZ-Rec-Chr05A0054440	ShGRAS50K	YZ-Rec-Chr05A	SingleK	153327346	153329109	587	63406	5.58	SHR
YZ-Rec-Chr05A0057730	ShGRAS51K	YZ-Rec-Chr05A	SingleK	163422023	163423795	590	63845.5	5.72	SHR
YZ-Rec-Chr05A0060690	ShGRAS52K	YZ-Rec-Chr05A	SingleK	170179959	170182163	734	82854.8	7.04	LISCL
YZ-Rec-Chr05A0062750	ShGRAS53K	YZ-Rec-Chr05A	SingleK	175953571	175955540	547	60245.9	6.13	PAT1
YZ-Rec-Chr05A0074190	ShGRAS54K	YZ-Rec-Chr05A	SingleK	203576767	203578146	459	49535.6	5.57	SHR
YZ-Rec-Chr05A0074460	ShGRAS55K	YZ-Rec-Chr05A	SingleK	204106983	204108299	438	46359.9	7.95	SHR
YZ-Rec-Chr05A0076420	ShGRAS56K	YZ-Rec-Chr05A	SingleK	207690379	207692874	831	91828.8	7.76	LISCL
YZ-Rec-Chr05A0087180	ShGRAS57K	YZ-Rec-Chr05A	SingleK	226942600	226944240	546	58082.6	6.43	SHR
YZ-Rec-Chr05A0092070	ShGRAS58K	YZ-Rec-Chr05A	SingleK	236444504	236446276	590	63825.5	5.7	SHR
YZ-Rec-Chr05A0103560	ShGRAS59K	YZ-Rec-Chr05A	SingleK	256647801	256650056	751	84608.8	4.88	LISCL
YZ-Rec-Chr05A0103570	ShGRAS60K	YZ-Rec-Chr05A	SingleK	256653410	256655704	764	86093.5	5.28	LISCL
YZ-Rec-Chr05A0103710	ShGRAS61K	YZ-Rec-Chr05A	SingleK	256867277	256869526	749	84176.3	4.88	LISCL
YZ-Rec-Chr05A0103850	ShGRAS62K	YZ-Rec-Chr05A	SingleK	256985364	256987619	751	84619.8	4.88	LISCL
YZ-Rec-Chr05A0104090	ShGRAS63K	YZ-Rec-Chr05A	SingleK	257481196	257483451	751	84626.7	4.88	LISCL
YZ-Rec-Chr05A0104100	ShGRAS64K	YZ-Rec-Chr05A	SingleK	257487749	257489737	662	73944.4	4.7	LISCL
YZ-Rec-Chr07A0000380	ShGRAS65K	YZ-Rec-Chr07A	SingleK	2141280	2143163	627	68983.9	6.21	LISCL
YZ-Rec-Chr07A0000400	ShGRAS66K	YZ-Rec-Chr07A	SingleK	2178340	2180268	642	72539.8	6.87	LISCL
YZ-Rec-Chr07A0003240	ShGRAS67K	YZ-Rec-Chr07A	SingleK	9135765	9138704	736	83179.6	7.57	LISCL
YZ-Rec-Chr07A0003250	ShGRAS68K	YZ-Rec-Chr07A	SingleK	9179122	9180718	401	45468.3	7.07	LISCL
YZ-Rec-Chr07A0003260	ShGRAS69K	YZ-Rec-Chr07A	SingleK	9197526	9199736	736	83521.7	7	LISCL
YZ-Rec-Chr07A0003270	ShGRAS70K	YZ-Rec-Chr07A	SingleK	9219725	9221598	522	60223.2	8.7	LISCL
YZ-Rec-Chr07A0006850	ShGRAS71K	YZ-Rec-Chr07A	SingleK	17697467	17699395	642	72539.8	6.87	LISCL
YZ-Rec-Chr07A0008310	ShGRAS72K	YZ-Rec-Chr07A	SingleK	22206385	22207749	454	48522.3	6.15	SCR
YZ-Rec-Chr07A0008320	ShGRAS73K	YZ-Rec-Chr07A	SingleK	22277457	22278821	454	48522.3	6.15	SCR
YZ-Rec-Chr07A0017410	ShGRAS74K	YZ-Rec-Chr07A	SingleK	48126849	48130011	698	73764.4	6.58	SCR
YZ-Rec-Chr07A0017890	ShGRAS75K	YZ-Rec-Chr07A	SingleK	48938777	48940309	510	54214.7	7.31	HAM
YZ-Rec-Chr07A0020600	ShGRAS76K	YZ-Rec-Chr07A	SingleK	54726132	54728060	642	72581.8	6.79	LISCL
YZ-Rec-Chr07A0021020	ShGRAS77K	YZ-Rec-Chr07A	SingleK	55403846	55405774	642	72505.7	6.94	LISCL
YZ-Rec-Chr07A0021110	ShGRAS78K	YZ-Rec-Chr07A	SingleK	55489384	55491246	620	70264.3	7.28	LISCL
YZ-Rec-Chr07A0021320	ShGRAS79K	YZ-Rec-Chr07A	SingleK	55773108	55775036	642	72505.7	6.94	LISCL
YZ-Rec-Chr07A0052290	ShGRAS80K	YZ-Rec-Chr07A	SingleK	113563222	113565087	621	65588.1	7.02	PAT1
YZ-Rec-Chr07A0054120	ShGRAS81K	YZ-Rec-Chr07A	SingleK	117138320	117140268	547	60168.8	6.18	PAT1
YZ-Rec-Chr07A0074280	ShGRAS82K	YZ-Rec-Chr07A	SingleK	152469407	152471398	663	74071.3	6.55	LISCL
YZ-Rec-Chr07A0074290	ShGRAS83K	YZ-Rec-Chr07A	SingleK	152520637	152522475	612	67944.2	6.05	LISCL
YZ-Rec-Chr07A0074300	ShGRAS84K	YZ-Rec-Chr07A	SingleK	152542824	152544611	595	66212.1	5.75	LISCL
YZ-Rec-Chr07A0074310	ShGRAS85K	YZ-Rec-Chr07A	SingleK	152547762	152549144	327	34963.2	6.23	LISCL
YZ-Rec-Chr07A0074320	ShGRAS86K	YZ-Rec-Chr07A	SingleK	152567536	152569491	651	72107.1	5.58	LISCL
YZ-Rec-Chr07A0074330	ShGRAS87K	YZ-Rec-Chr07A	SingleK	152581374	152582401	298	33197.1	8.88	LISCL
YZ-Rec-Chr08A0005750	ShGRAS88K	YZ-Rec-Chr08A	SingleK	15467808	15469664	618	70462.3	6.63	LISCL
YZ-Rec-Chr08A0005760	ShGRAS89K	YZ-Rec-Chr08A	SingleK	15509592	15511448	618	70458.3	6.63	LISCL
YZ-Rec-Chr08A0014630	ShGRAS90K	YZ-Rec-Chr08A	SingleK	44462740	44464596	618	70553.3	6.44	LISCL
YZ-Rec-Chr08A0034750	ShGRAS91K	YZ-Rec-Chr08A	SingleK	105444661	105446517	618	70458.3	6.63	LISCL
YZ-Rec-Chr08A0034770	ShGRAS92K	YZ-Rec-Chr08A	SingleK	105499696	105501552	618	70553.3	6.44	LISCL
YZ-Ss-Chr06A0006420	ShGRAS93K	YZ-Ss-Chr06A	SingleK	26417882	26419372	496	53362.2	4.75	HAM
YZ-Ss-Chr06A0008550	ShGRAS94K	YZ-Ss-Chr06A	SingleK	38924169	38926178	669	76313.2	7.32	LISCL
YZ-Ss-Chr06A0010260	ShGRAS95K	YZ-Ss-Chr06A	SingleK	42709193	42711376	727	83051.4	7.31	LISCL
YZ-Rec-Chr01B0003380	ShGRAS1L	YZ-Rec-Chr01B	SingleL	15096689	15098116	475	51411.7	6.62	SCL
YZ-Rec-Chr01B0010080	ShGRAS2L	YZ-Rec-Chr01B	SingleL	29168648	29170087	479	54241.9	8.65	LISCL
YZ-Rec-Chr01B0010220	ShGRAS3L	YZ-Rec-Chr01B	SingleL	29412345	29414768	807	88070.9	4.96	LISCL
YZ-Rec-Chr01B0011170	ShGRAS4L	YZ-Rec-Chr01B	SingleL	31091068	31093029	653	73673.5	7.32	LISCL
YZ-Rec-Chr01B0019570	ShGRAS5L	YZ-Rec-Chr01B	SingleL	46390849	46393341	830	91798.9	7.93	LISCL
YZ-Rec-Chr01B0019580	ShGRAS6L	YZ-Rec-Chr01B	SingleL	46441428	46443617	729	80454.5	4.82	LISCL
YZ-Rec-Chr01B0028300	ShGRAS7L	YZ-Rec-Chr01B	SingleL	64660232	64661683	483	54519.1	8.15	LISCL
YZ-Rec-Chr01B0029420	ShGRAS8L	YZ-Rec-Chr01B	SingleL	66944336	66946018	560	60432.7	4.83	SCL4/7
YZ-Rec-Chr01B0031000	ShGRAS9L	YZ-Rec-Chr01B	SingleL	70308393	70310270	625	66065	4.9	DELLA
YZ-Rec-Chr01B0031010	ShGRAS10L	YZ-Rec-Chr01B	SingleL	70323252	70325129	625	66065	4.9	DELLA
YZ-Rec-Chr01B0048850	ShGRAS11L	YZ-Rec-Chr01B	SingleL	109850268	109852472	734	82831.8	7.01	LISCL
YZ-Rec-Chr01B0049000	ShGRAS12L	YZ-Rec-Chr01B	SingleL	110227435	110229639	734	82677.5	6.7	LISCL
YZ-Rec-Chr01B0049110	ShGRAS13L	YZ-Rec-Chr01B	SingleL	110554401	110556605	734	82719.6	6.7	LISCL
YZ-Rec-Chr01B0049160	ShGRAS14L	YZ-Rec-Chr01B	SingleL	110681628	110683832	734	82719.6	6.7	LISCL
YZ-Rec-Chr01B0054560	ShGRAS15L	YZ-Rec-Chr01B	SingleL	121861515	121863125	536	59759.3	5.94	PAT1
YZ-Rec-Chr01B0054620	ShGRAS16L	YZ-Rec-Chr01B	SingleL	121961186	121962898	536	59794.3	6.26	PAT1
YZ-Rec-Chr01B0061320	ShGRAS17L	YZ-Rec-Chr01B	SingleL	136215328	136217532	734	82719.6	6.7	LISCL
YZ-Rec-Chr01B0065650	ShGRAS18L	YZ-Rec-Chr01B	SingleL	145071480	145073564	694	76985.3	5.2	LISCL
YZ-Rec-Chr01B0065660	ShGRAS19L	YZ-Rec-Chr01B	SingleL	145104633	145106687	684	76361.1	5.75	LISCL
YZ-Rec-Chr01B0065670	ShGRAS20L	YZ-Rec-Chr01B	SingleL	145118281	145120344	687	75948.1	6.43	LISCL
YZ-Rec-Chr02B0002480	ShGRAS21L	YZ-Rec-Chr02B	SingleL	5277317	5279458	713	74311.4	6.2	HAM
YZ-Rec-Chr02B0002500	ShGRAS22L	YZ-Rec-Chr02B	SingleL	5296831	5298945	704	73478.4	6.09	HAM
YZ-Rec-Chr02B0010850	ShGRAS23L	YZ-Rec-Chr02B	SingleL	29297110	29298537	475	51510.8	6.72	SCL
YZ-Rec-Chr02B0017030	ShGRAS24L	YZ-Rec-Chr02B	SingleL	43500389	43502233	582	64827.5	5.86	LISCL
YZ-Rec-Chr02B0025110	ShGRAS25L	YZ-Rec-Chr02B	SingleL	58385123	58387558	811	89407.2	6.31	LISCL
YZ-Rec-Chr02B0029090	ShGRAS26L	YZ-Rec-Chr02B	SingleL	65861790	65863844	569	63408.2	4.7	PAT1
YZ-Rec-Chr02B0036480	ShGRAS27L	YZ-Rec-Chr02B	SingleL	80426796	80428181	461	49827.5	6.83	SCL
YZ-Ss-Chr03B0006200	ShGRAS28L	YZ-Ss-Chr03B	SingleL	13501339	13502598	419	43867.3	5.89	LAS
YZ-Ss-Chr04C0009830	ShGRAS29L	YZ-Ss-Chr04C	SingleL	28340273	28341697	474	50038.1	9.54	LAS
YZ-Ss-Chr05B0016590	ShGRAS30L	YZ-Ss-Chr05B	SingleL	57905035	57906810	591	63936.6	5.81	SHR
YZ-Ss-Chr05B0016760	ShGRAS31L	YZ-Ss-Chr05B	SingleL	58367907	58369286	459	49559.6	5.41	SHR
YZ-Ss-Chr06B0002040	ShGRAS32L	YZ-Ss-Chr06B	SingleL	7484573	7493932	872	94167.2	6.39	HAM
YZ-Ss-Chr06B0004080	ShGRAS33L	YZ-Ss-Chr06B	SingleL	15841763	15843772	669	76313.2	7.32	LISCL
YZ-Ss-Chr06B0004090	ShGRAS34L	YZ-Ss-Chr06B	SingleL	15857129	15859330	733	83388.8	6.61	LISCL
YZ-Ss-Chr06B0004130	ShGRAS35L	YZ-Ss-Chr06B	SingleL	15952162	15954042	626	71040.6	6.82	LISCL
YZ-Ss-Chr06B0004150	ShGRAS36L	YZ-Ss-Chr06B	SingleL	15980690	15982885	731	83159.6	8.67	LISCL
YZ-Ss-Chr06B0004160	ShGRAS37L	YZ-Ss-Chr06B	SingleL	16038648	16040822	724	82049.2	7.4	LISCL
YZ-Ss-Chr06B0007500	ShGRAS38L	YZ-Ss-Chr06B	SingleL	23569738	23572200	820	89932.4	4.73	LISCL
YZ-Ss-Chr06B0016040	ShGRAS39L	YZ-Ss-Chr06B	SingleL	56890294	56891790	498	52327	6.22	SCR
YZ-Ss-Chr08A0000120	ShGRAS40L	YZ-Ss-Chr08A	SingleL	414434	416914	826	90403	4.81	LISCL
YZ-Ss-Chr08A0001080	ShGRAS41L	YZ-Ss-Chr08A	SingleL	3245397	3247253	618	70553.3	6.44	LISCL
Ctg.00013890	ShGRAS1Ctg	utg000706l_980000_1258999	SingleCtg	163057	164937	626	71517.4	6.63	LISCL
Ctg.00017390	ShGRAS2Ctg	utg000844l_2864000_3110999	SingleCtg	105349	107342	562	62943.8	4.62	PAT1
Ctg.00020940	ShGRAS3Ctg	utg001043l_874000_1014999	SingleCtg	4737	6449	570	64621.3	6.25	PAT1
Ctg.00022740	ShGRAS4Ctg	utg001123l_1863999_1942454	SingleCtg	35853	37502	549	57336.3	7.27	SHR
Ctg.00031800	ShGRAS5Ctg	utg001511l_1339000_1451999	SingleCtg	13428	15272	614	69827.4	6.95	LISCL
Ctg.00036430	ShGRAS6Ctg	utg001677l_400000_424999	SingleCtg	22113	24068	651	72054	5.58	LISCL
Ctg.00036440	ShGRAS7Ctg	utg001677l_427000_602999	SingleCtg	54796	56859	687	75999.2	6.38	LISCL
Ctg.00036450	ShGRAS8Ctg	utg001677l_427000_602999	SingleCtg	70434	72545	703	78269.3	5.26	LISCL
Ctg.00036460	ShGRAS9Ctg	utg001677l_427000_602999	SingleCtg	89802	92000	732	82480	5.11	LISCL
Ctg.00036470	ShGRAS10Ctg	utg001677l_427000_602999	SingleCtg	92107	93764	512	57373.1	6.06	LISCL
Ctg.00038160	ShGRAS11Ctg	utg001851l	SingleCtg	24217	25743	508	55543	7.5	SCL
Ctg.00041790	ShGRAS12Ctg	utg002168l_202000_749999	SingleCtg	499359	501452	697	77210.8	5.17	LISCL
Ctg.00046090	ShGRAS13Ctg	utg002440l_2523000_2551999	SingleCtg	21583	23193	536	57130.7	6.28	Os43
Ctg.00066170	ShGRAS14Ctg	utg004828l_1_174999	SingleCtg	11378	14740	688	72986.7	6.78	SCR
Ctg.00072950	ShGRAS15Ctg	utg006122l_1_74999	SingleCtg	31220	32980	586	65380.2	5.66	LISCL
Ctg.00077320	ShGRAS16Ctg	utg007231l_1_122999	SingleCtg	24953	27155	496	53043.2	6.46	SCL
Ctg.00081060	ShGRAS17Ctg	utg008120l	SingleCtg	30027	31849	451	50910.3	7.1	SCL
Ctg.00081190	ShGRAS18Ctg	utg008148l_91999_176733	SingleCtg	2062	4005	647	71573.6	5.61	LISCL
Ctg.00081210	ShGRAS19Ctg	utg008148l_91999_176733	SingleCtg	25965	27752	595	66233	5.43	LISCL
Ctg.00081220	ShGRAS20Ctg	utg008148l_91999_176733	SingleCtg	40311	42890	605	67239.3	5.9	LISCL
Ctg.00081230	ShGRAS21Ctg	utg008148l_91999_176733	SingleCtg	66154	68043	629	70622.4	5.54	LISCL
Ctg.00082680	ShGRAS22Ctg	utg008601l	SingleCtg	15963	17510	515	54638.2	7.3	HAM
Ctg.00084630	ShGRAS23Ctg	utg009162l_286000_330999	SingleCtg	19637	21059	445	49080.3	5.35	LISCL
Ctg.00084640	ShGRAS24Ctg	utg009162l_286000_330999	SingleCtg	23979	25841	620	70290.4	7.14	LISCL
Ctg.00092470	ShGRAS25Ctg	utg011981l_162999_279831	SingleCtg	31718	35405	617	65909.8	6.7	SCR
Ctg.00098220	ShGRAS26Ctg	utg013913l	SingleCtg	8096	10288	730	82351.4	6.13	LISCL
Ctg.00107840	ShGRAS27Ctg	utg017747l	SingleCtg	8372	10627	751	84599.7	4.84	LISCL
Ctg.00115180	ShGRAS28Ctg	utg021223l	SingleCtg	6807	8666	619	65355.7	7.01	PAT1
Ctg.00115210	ShGRAS29Ctg	utg021241l	SingleCtg	2774	3801	298	33197.1	8.88	LISCL
Ctg.00115220	ShGRAS30Ctg	utg021241l	SingleCtg	9030	10079	349	40771.1	8.61	LISCL
Ctg.00116270	ShGRAS31Ctg	utg021840l	SingleCtg	18437	20299	620	65465.9	7.18	PAT1
Ctg.00122270	ShGRAS32Ctg	utg024649l	SingleCtg	2769	4613	582	64827.5	5.86	LISCL
Ctg.00123790	ShGRAS33Ctg	utg025435l	SingleCtg	3133	5217	694	76985.3	5.2	LISCL
Ctg.00123800	ShGRAS34Ctg	utg025435l	SingleCtg	36286	38340	684	76361.1	5.75	LISCL
Ctg.00123810	ShGRAS35Ctg	utg025435l	SingleCtg	49935	51998	687	75948.1	6.43	LISCL
Ctg.00123820	ShGRAS36Ctg	utg025435l	SingleCtg	93110	95053	647	71573.6	5.61	LISCL
Ctg.00123840	ShGRAS37Ctg	utg025435l	SingleCtg	117013	118800	595	66233	5.43	LISCL
Ctg.00123850	ShGRAS38Ctg	utg025435l	SingleCtg	131359	133938	605	67239.3	5.9	LISCL
Ctg.00123860	ShGRAS39Ctg	utg025435l	SingleCtg	157202	159091	629	70622.4	5.54	LISCL
Ctg.00126010	ShGRAS40Ctg	utg026564l	SingleCtg	5320	7200	626	71517.4	6.63	LISCL
Ctg.00126370	ShGRAS41Ctg	utg026742l_86999_239816	SingleCtg	29414	31816	800	87565.2	4.78	LISCL
Ctg.00126380	ShGRAS42Ctg	utg026742l_86999_239816	SingleCtg	33362	35437	691	77191.9	5.57	LISCL
Ctg.00126390	ShGRAS43Ctg	utg026742l_86999_239816	SingleCtg	58368	60647	759	85102.5	6.01	LISCL
Ctg.00126400	ShGRAS44Ctg	utg026742l_86999_239816	SingleCtg	91197	93263	688	76038.8	6.21	LISCL
Ctg.00126420	ShGRAS45Ctg	utg026742l_86999_239816	SingleCtg	133070	135241	723	79992	5.35	LISCL
Ctg.00126430	ShGRAS46Ctg	utg026742l_86999_239816	SingleCtg	137879	139993	704	78359.5	5.77	LISCL
Ctg.00129610	ShGRAS47Ctg	utg028061l	SingleCtg	22944	24983	679	75114.8	4.94	LISCL
Ctg.00134990	ShGRAS48Ctg	utg030291l	SingleCtg	12443	14587	714	78752.7	5.33	LISCL
Ctg.00139940	ShGRAS49Ctg	utg033114l	SingleCtg	23952	26390	812	88751.5	5	LISCL
Ctg.00141770	ShGRAS50Ctg	utg033910l	SingleCtg	21119	24497	733	81506.6	5.75	LISCL
Ctg.00145350	ShGRAS51Ctg	utg035519l	SingleCtg	10822	13326	834	91678.5	4.85	LISCL
Ctg.00146230	ShGRAS52Ctg	utg035820l	SingleCtg	2873	4993	706	73878.9	6.32	HAM
Ctg.00149490	ShGRAS53Ctg	utg037515l	SingleCtg	29333	32495	698	73748.4	6.58	SCR
Ctg.00154740	ShGRAS54Ctg	utg040160l	SingleCtg	986	2848	620	65465.9	7.18	PAT1
Ctg.00159110	ShGRAS55Ctg	utg042026l	SingleCtg	17949	20432	827	90550.2	4.83	LISCL
Ctg.00159730	ShGRAS56Ctg	utg042545l	SingleCtg	1627	2978	389	42241.3	8.17	Os43
Ctg.00162900	ShGRAS57Ctg	utg044182l	SingleCtg	45829	47140	388	42160.2	8.38	Os43
Ctg.00166970	ShGRAS58Ctg	utg045958l	SingleCtg	33669	36417	812	88751.5	5	LISCL
Ctg.00172500	ShGRAS59Ctg	utg048508l	SingleCtg	9859	11406	515	54638.2	7.3	HAM
Ctg.00178020	ShGRAS60Ctg	utg050916l	SingleCtg	14033	16000	655	72935.7	5.08	LISCL
Ctg.00178030	ShGRAS61Ctg	utg050916l	SingleCtg	48791	49921	376	42041	7.42	LISCL
Ctg.00178040	ShGRAS62Ctg	utg050916l	SingleCtg	53736	61104	1286	145166	7.33	LISCL
Ctg.00178050	ShGRAS63Ctg	utg050916l	SingleCtg	65804	67465	553	62617.2	8.73	LISCL
Ctg.00180210	ShGRAS64Ctg	utg051811l	SingleCtg	859	1776	305	35257.4	7	LISCL
Ctg.00187670	ShGRAS65Ctg	utg055137l	SingleCtg	4151	6613	820	89788.5	4.94	LISCL
Ctg.00190200	ShGRAS66Ctg	utg056501l	SingleCtg	336	2329	562	63001.9	4.66	PAT1
Ctg.00190770	ShGRAS67Ctg	utg056724l	SingleCtg	36555	38798	508	54342.6	6.42	SCL
Ctg.00199530	ShGRAS68Ctg	utg060887l	SingleCtg	21357	23216	619	65355.7	7.01	PAT1
Ctg.00205580	ShGRAS69Ctg	utg063184l	SingleCtg	16888	19132	508	54342.6	6.42	SCL
Ctg.00207830	ShGRAS70Ctg	utg064205l	SingleCtg	5798	7660	620	65465.9	7.18	PAT1
Ctg.00216640	ShGRAS71Ctg	utg067737l	SingleCtg	16294	18549	751	84599.7	4.84	LISCL
Ctg.00218530	ShGRAS72Ctg	utg068448l	SingleCtg	63684	65546	620	70723.6	6.79	LISCL
Ctg.00230910	ShGRAS73Ctg	utg073367l	SingleCtg	6618	14567	667	73277.3	4.82	LISCL
Ctg.00233650	ShGRAS74Ctg	utg074460l	SingleCtg	839	4622	680	72220.8	6.66	SCR
Ctg.00240130	ShGRAS75Ctg	utg077166l	SingleCtg	1674	3551	625	66015	4.9	DELLA
Ctg.00243510	ShGRAS76Ctg	utg078538l	SingleCtg	4813	7275	820	89788.5	4.94	LISCL
Ctg.00245500	ShGRAS77Ctg	utg079324l	SingleCtg	3803	5188	461	49714.8	5.74	SHR
Ctg.00249800	ShGRAS78Ctg	utg081065l	SingleCtg	5701	7845	714	78752.7	5.33	LISCL
Ctg.00250370	ShGRAS79Ctg	utg081285l	SingleCtg	17838	22128	769	82201.5	6.79	Os43
Ctg.00254370	ShGRAS80Ctg	utg082966l	SingleCtg	6490	8346	618	70458.3	6.63	LISCL
Ctg.00255030	ShGRAS81Ctg	utg083179l	SingleCtg	3939	6080	713	74364.5	6.25	HAM
Ctg.00262330	ShGRAS82Ctg	utg086346l	SingleCtg	37031	37948	305	35257.4	7	LISCL
Ctg.00268290	ShGRAS83Ctg	utg088525l	SingleCtg	5768	7696	642	72539.8	6.87	LISCL
Ctg.00271030	ShGRAS84Ctg	utg089715l	SingleCtg	12725	14866	713	74488.8	6.36	HAM
Ctg.00275490	ShGRAS85Ctg	utg091446l	SingleCtg	15951	17813	620	65465.9	7.18	PAT1
Ctg.00276090	ShGRAS86Ctg	utg091698l	SingleCtg	5130	7613	827	90550.2	4.83	LISCL
Ctg.00277600	ShGRAS87Ctg	utg092279l	SingleCtg	38429	39688	419	43893.4	5.93	LAS
Ctg.00279330	ShGRAS88Ctg	utg092980l	SingleCtg	1914	3707	597	66539.4	6.15	LISCL
Ctg.00279340	ShGRAS89Ctg	utg092980l	SingleCtg	14369	16213	582	64827.5	5.86	LISCL
Ctg.00282390	ShGRAS90Ctg	utg094134l	SingleCtg	12757	14619	620	65465.9	7.18	PAT1
Ctg.00283490	ShGRAS91Ctg	utg094655l	SingleCtg	5687	6946	419	43893.4	5.93	LAS
Ctg.00284650	ShGRAS92Ctg	utg095037l	SingleCtg	26594	29053	819	89588.2	4.89	LISCL
Ctg.00292330	ShGRAS93Ctg	utg098097l	SingleCtg	11050	13293	508	54342.6	6.42	SCL
Ctg.00296960	ShGRAS94Ctg	utg099864l	SingleCtg	1988	3781	597	66539.4	6.15	LISCL
Ctg.00296970	ShGRAS95Ctg	utg099864l	SingleCtg	14442	16286	582	64827.5	5.86	LISCL
Ctg.00301700	ShGRAS96Ctg	utg101494l	SingleCtg	3972	6392	806	88949.8	6.38	LISCL
Ctg.00304710	ShGRAS97Ctg	utg102575l	SingleCtg	12926	15067	713	74364.5	6.25	HAM
Ctg.00311910	ShGRAS98Ctg	utg105155l	SingleCtg	13588	15114	508	55543	7.5	SCL
Ctg.00313170	ShGRAS99Ctg	utg105603l	SingleCtg	20773	22977	734	82719.6	6.7	LISCL
Ctg.00313780	ShGRAS100Ctg	utg105882l	SingleCtg	3163	7373	770	82356.7	6.87	Os43
Ctg.00319310	ShGRAS101Ctg	utg107890l	SingleCtg	19782	21902	706	73878.9	6.32	HAM
Ctg.00321530	ShGRAS102Ctg	utg108637l	SingleCtg	13679	15556	625	66015	4.9	DELLA
Ctg.00326090	ShGRAS103Ctg	utg110346l	SingleCtg	14072	16036	654	72428.4	5.32	LISCL
Ctg.00326100	ShGRAS104Ctg	utg110346l	SingleCtg	25842	28272	502	55625.1	5.34	LISCL
Ctg.00326330	ShGRAS105Ctg	utg110487l	SingleCtg	16332	18176	582	64827.5	5.86	LISCL
Ctg.00327940	ShGRAS106Ctg	utg111029l	SingleCtg	711	4921	770	82386.8	6.87	Os43
Ctg.00334000	ShGRAS107Ctg	utg113146l	SingleCtg	8486	12776	769	82201.5	6.79	Os43
Ctg.00334440	ShGRAS108Ctg	utg113280l	SingleCtg	14928	16805	625	65959.9	4.9	DELLA
Ctg.00341910	ShGRAS109Ctg	utg115808l	SingleCtg	16635	18497	620	70723.6	6.79	LISCL
Ctg.00342640	ShGRAS110Ctg	utg116061l	SingleCtg	8685	10547	620	65465.9	7.18	PAT1
Ctg.00354290	ShGRAS111Ctg	utg119940l	SingleCtg	298	2120	451	50910.3	7.1	SCL
Ctg.00356070	ShGRAS112Ctg	utg120493l	SingleCtg	8228	10000	590	63825.5	5.7	SHR
Ctg.00359980	ShGRAS113Ctg	utg121923l	SingleCtg	2050	3660	536	59759.3	5.94	PAT1
Ctg.00365700	ShGRAS114Ctg	utg123883l	SingleCtg	8432	10312	626	71517.4	6.63	LISCL
Ctg.00365770	ShGRAS115Ctg	utg123900l	SingleCtg	866	5156	769	82201.5	6.79	Os43
Ctg.00367090	ShGRAS116Ctg	utg124289l	SingleCtg	2703	10652	669	73773	5.15	LISCL
Ctg.00375750	ShGRAS117Ctg	utg127283l	SingleCtg	17162	19051	629	70622.4	5.54	LISCL
Ctg.00376050	ShGRAS118Ctg	utg127373l	SingleCtg	16957	19377	806	88949.8	6.38	LISCL
Ctg.00377040	ShGRAS119Ctg	utg127691l	SingleCtg	2241	6531	769	82201.5	6.79	Os43
Ctg.00400610	ShGRAS120Ctg	utg137122l	SingleCtg	1960	3924	654	72428.4	5.32	LISCL
Ctg.00400620	ShGRAS121Ctg	utg137122l	SingleCtg	13730	14677	291	33257.3	7.5	LISCL

## Sheet: Table S4
Table S4.On the allelic status of the GRAS gene in the modern sugarcane hybrid ZZ1
ROC-So-Chr01A0002300	YZ-So-Chr10B0012470	YZ-So-Chr10B0012490	YZ-Ss-Chr08A0000120	YZ-So-Chr10B0012410	Ctg.00243510	Ctg.00187670	Ctg.00284650
ROC-So-Chr01A0011240	ROC-So-Chr10E0009780	Ctg.00166970	Ctg.00139940	YZ-Ss-Chr06B0007500	ROC-Rec-Chr06A0017570	ROC-Rec-Chr06A0017210	ROC-Rec-Chr06A0019360
ROC-So-Chr01A0011250	YZ-So-Chr10B0011510	ROC-Ss-Chr08A0002000	YZ-Ss-Chr08B0000140	ROC-Ss-Chr01A0012600	ROC-Ss-Chr01A0001050	ROC-So-Chr10A0007480	ROC-So-Chr10A0007500
ROC-So-Chr01A0027090	YZ-So-Chr01B0034760	YZ-So-Chr01B0035150	YZ-So-Chr01B0035130	YZ-So-Chr01B0034740	YZ-So-Chr01A0037020	ROC-Rec-Chr01A0055360	YZ-Ss-Chr01A0017660	ROC-So-Chr01A0027100	ROC-So-Chr01A0027250	ROC-So-Chr01A0036070
ROC-So-Chr01A0028380	YZ-So-Chr01B0037100	ROC-Ss-Chr01A0017360	YZ-Rec-Chr05A0004180	Ctg.00356070	YZ-So-Chr02C0019340	YZ-Rec-Chr05A0092070	ROC-So-Chr08B0005670	ROC-So-Chr02D0016070	YZ-Ss-Chr05B0016590	YZ-Rec-Chr05A0054440	YZ-Rec-Chr05A0054420	YZ-Ss-Chr05A0018710	ROC-So-Chr08B0003540	YZ-So-Chr05B0000840	YZ-Rec-Chr05A0057730	YZ-So-Chr05B0020440	YZ-So-Chr05B0020450
ROC-So-Chr02A0006070	YZ-So-Chr01B0021400	YZ-Rec-Chr07A0054120	ROC-So-Chr07C0011970	ROC-So-Chr03B0036040	ROC-So-Chr01D0014820	YZ-Rec-Chr05A0011810	YZ-Rec-Chr05A0062750	YZ-Rec-Chr05A0040290	YZ-Rec-Chr05A0031030	ROC-Ss-Chr05C0021730	ROC-So-Chr01D0030930
ROC-So-Chr02A0013310	ROC-So-Chr04B0027170	YZ-So-Chr10B0011900	ROC-So-Chr10C0009580	Ctg.00145350	Ctg.00276090	Ctg.00159110	ROC-So-Chr02A0013330	ROC-So-Chr05A0038840	ROC-So-Chr05A0039250	ROC-So-Chr05A0039260	ROC-So-Chr05A0039270	ROC-So-Chr05A0039280	ROC-So-Chr05A0039290	ROC-Rec-Chr08A0014610	YZ-Rec-Chr01B0010220	ROC-Ss-Chr01A0014190	ROC-Ss-Chr01A0014220	YZ-Rec-Chr01B0010080	YZ-Rec-Chr05A0007840	YZ-Ss-Chr08B0000090
ROC-So-Chr02A0016850	YZ-Rec-Chr05A0001560	YZ-Rec-Chr05A0039380	YZ-Rec-Chr05A0087180	YZ-Rec-Chr05A0044980	YZ-So-Chr05A0012780	ROC-Ss-Chr05A0014320	Ctg.00143660	YZ-So-Chr02A0031650	YZ-So-Chr01C0050720	YZ-Rec-Chr05A0074460
ROC-So-Chr03A0007860	YZ-So-Chr03C0007810	Ctg.00319310	Ctg.00146230	YZ-So-Chr04C0019080	YZ-So-Chr04C0010470	ROC-Rec-Chr03A0020920	ROC-Rec-Chr03A0001970	YZ-Rec-Chr02B0002500	ROC-Ss-Chr03C0010690	ROC-Ss-Chr03B0015030	ROC-Rec-Chr03A0021110
ROC-So-Chr03A0025930	YZ-So-Chr03C0026940	YZ-So-Chr03C0026980	YZ-So-Chr03B0025350	YZ-So-Chr03C0027130	YZ-So-Chr03C0027120	YZ-So-Chr03C0027060	ROC-Ss-Chr03B0015980	YZ-Ss-Chr03A0012550	ROC-Ss-Chr03C0009740	ROC-So-Chr03A0026020	ROC-So-Chr03A0026030	ROC-So-Chr03A0026040	ROC-So-Chr03A0026150
ROC-So-Chr03A0028940	YZ-Ss-Chr05A0019190	YZ-Rec-Chr05A0074190	YZ-Ss-Chr05B0016760	YZ-Ss-Chr05A0019030	YZ-Rec-Chr05A0004010	ROC-Rec-Chr06A0048530	ROC-So-Chr06B0010950	YZ-So-Chr06B0011210	ROC-So-Chr03A0028980	YZ-Ss-Chr08B0007680	YZ-Ss-Chr08B0007590	YZ-Ss-Chr08B0006680	ROC-Ss-Chr08A0008160	Ctg.00245500	Ctg.00162900
ROC-So-Chr03A0038110	YZ-Rec-Chr01B0048850	YZ-Rec-Chr05A0060690	Ctg.00313170	YZ-Rec-Chr01B0061320	YZ-Rec-Chr01B0049160	YZ-Rec-Chr01B0049110	ROC-So-Chr02C0000580	ROC-Rec-Chr01A0063750	YZ-Rec-Chr01B0049000
ROC-So-Chr04A0001590	Ctg.00098220	YZ-So-Chr05B0011810	YZ-So-Chr04A0001410	ROC-So-Chr05C0006630	ROC-Rec-Chr01A0023100	YZ-Ss-Chr06B0004130	ROC-Rec-Chr01A0012870	YZ-So-Chr01C0007480	ROC-Rec-Chr06A0004120	ROC-Rec-Chr06A0010290	ROC-Ss-Chr01A0007570	ROC-Ss-Chr01A0009130	YZ-So-Chr05B0031450	ROC-So-Chr05C0029930	Ctg.00365700	Ctg.00126010	Ctg.00013890	Ctg.00031800	Ctg.00218530	Ctg.00341910	YZ-So-Chr01A0031170	YZ-So-Chr05B0008420	ROC-So-Chr06C0002100
ROC-So-Chr04A0002440	ROC-Rec-Chr04B0003460	YZ-So-Chr04A0002850	YZ-So-Chr04A0002550	ROC-Rec-Chr04B0002900	ROC-Ss-Chr05B0000790	ROC-Ss-Chr05B0000770	ROC-Rec-Chr04B0002990	ROC-Rec-Chr04A0002550	Ctg.00159730	YZ-Rec-Chr05A0035310		YZ-So-Chr10D0004880	ROC-So-Chr10C0004360	Ctg.00334000	Ctg.00377040	Ctg.00365770	YZ-So-Chr10C0006930	YZ-So-Chr10D0002710	Ctg.00250370
ROC-So-Chr04A0018020	ROC-Ss-Chr04A0010600	YZ-So-Chr06C0004280	YZ-Ss-Chr04A0007690	ROC-Ss-Chr04A0010640	YZ-So-Chr08B0003250	YZ-Ss-Chr04C0009830	YZ-Ss-Chr03A0003070	YZ-Ss-Chr03B0006200	ROC-Ss-Chr03B0003140
ROC-So-Chr04A0018260	YZ-Rec-Chr03A0004660	ROC-Rec-Chr03A0022740	ROC-So-Chr05B0036690	ROC-So-Chr02C0023220	YZ-Rec-Chr03A0004750	YZ-Rec-Chr03A0004870	YZ-Rec-Chr03A0014670	YZ-Rec-Chr03A0000360	ROC-So-Chr01B0021350	Ctg.00277600	YZ-Rec-Chr03A0014660	YZ-Rec-Chr03A0011660	Ctg.00283490
ROC-So-Chr05A0018390	YZ-So-Chr04A0008120	ROC-So-Chr05C0032210	YZ-So-Chr10B0011870	ROC-Rec-Chr06A0019380	ROC-Rec-Chr06A0017230	YZ-So-Chr10A0011350	ROC-So-Chr10C0009210	YZ-So-Chr10B0011620	ROC-Ss-Chr04B0001200	ROC-Ss-Chr04A0003630	YZ-So-Chr10D0010190
ROC-So-Chr05A0018960	YZ-So-Chr02A0000820	ROC-Rec-Chr02A0038200	YZ-Ss-Chr02A0030400	ROC-Rec-Chr02A0037790	ROC-Rec-Chr02A0037150	Ctg.00046090	YZ-So-Chr02C0032850	ROC-Rec-Chr02A0038490
ROC-So-Chr05A0019220	ROC-So-Chr10C0009170	ROC-So-Chr10C0009140	ROC-So-Chr10C0009190	ROC-So-Chr10C0009070	Ctg.00129610	YZ-So-Chr02A0017050	YZ-So-Chr10A0011280	YZ-So-Chr10D0009970	YZ-So-Chr02A0005340
ROC-So-Chr05A0040030	YZ-So-Chr05B0033750	YZ-Rec-Chr05A0104090	YZ-Rec-Chr05A0103560	YZ-So-Chr05B0033640	YZ-Rec-Chr05A0103850	YZ-Rec-Chr05A0103710	YZ-Rec-Chr05A0103570	YZ-Rec-Chr05A0104100	ROC-So-Chr05B0039530	Ctg.00216640	Ctg.00107840	Ctg.00141770
ROC-So-Chr06A0002800	YZ-So-Chr06D0002320	YZ-So-Chr06A0004390	ROC-Rec-Chr06A0011820	ROC-Rec-Chr06A0010350	ROC-Rec-Chr06A0010930	YZ-Ss-Chr06A0010260	ROC-Rec-Chr06A0012060	ROC-Rec-Chr06A0003780	YZ-Rec-Chr07A0003260	YZ-Ss-Chr06B0004150	ROC-Rec-Chr06A0004070	ROC-Rec-Chr06A0010260	ROC-Rec-Chr06A0003550	YZ-Rec-Chr07A0003240	ROC-Ss-Chr06B0007710	YZ-Ss-Chr06B0004160	YZ-Rec-Chr07A0003250	ROC-Rec-Chr06A0010270	YZ-Rec-Chr07A0003270	ROC-Rec-Chr06A0010280	ROC-Rec-Chr06A0010300	ROC-Rec-Chr06A0004060	YZ-Ss-Chr06B0004090	YZ-Ss-Chr06B0004080	YZ-Ss-Chr06A0008550
ROC-So-Chr06A0009870	YZ-So-Chr06A0008620	YZ-So-Chr06A0008800	YZ-So-Chr06A0008580	YZ-So-Chr06A0008540	YZ-So-Chr06A0008530	YZ-So-Chr06A0008500	YZ-So-Chr06C0005910	YZ-Rec-Chr02B0029090	YZ-Rec-Chr02A0031910	YZ-Rec-Chr02A0032440	ROC-Ss-Chr06A0010490	ROC-Ss-Chr06A0010930	ROC-So-Chr06B0007670
ROC-So-Chr09A0000720	ROC-Ss-Chr06B0002740	YZ-So-Chr09A0000890	ROC-So-Chr09B0000900	YZ-Ss-Chr07A0000850	YZ-Ss-Chr07A0003540	YZ-Ss-Chr07A0001290	ROC-So-Chr01C0017870	ROC-So-Chr01C0016620	YZ-So-Chr01C0028240	YZ-Rec-Chr07A0017410	YZ-So-Chr07A0004680	YZ-So-Chr10A0000980	ROC-So-Chr10D0001640	Ctg.00233650	Ctg.00066170	Ctg.00092470	Ctg.00149490
ROC-So-Chr10A0004980	Ctg.00327940	ROC-So-Chr09D0000790	ROC-So-Chr09E0002190	ROC-So-Chr09D0002830	ROC-So-Chr09E0000670	Ctg.00313780	ROC-So-Chr10A0005010	ROC-So-Chr10A0004990
ROC-So-Chr10A0007250	YZ-So-Chr10D0010210	YZ-So-Chr10B0011890	ROC-So-Chr10C0009230	YZ-So-Chr10A0011370	YZ-So-Chr10B0012680	YZ-So-Chr10B0011590	ROC-So-Chr10C0009570	Ctg.00126370	ROC-So-Chr10E0008850
ROC-So-Chr10B0009270	ROC-So-Chr09B0005350	YZ-Ss-Chr05A0001930	YZ-Rec-Chr05A0005380	YZ-Rec-Chr01B0019580	YZ-Ss-Chr05A0001940	ROC-So-Chr09B0005360	YZ-Ss-Chr05A0002170	ROC-Ss-Chr05C0001170	YZ-Ss-Chr05A0001950	YZ-Rec-Chr05A0076420	YZ-Rec-Chr01B0019570	ROC-So-Chr09E0004070	ROC-So-Chr09E0003810	YZ-Rec-Chr05A0005400	ROC-So-Chr09E0004190	Ctg.00230910	Ctg.00367090	Ctg.00041790	Ctg.00134990	Ctg.00249800
ROC-Ss-Chr08A0001820	YZ-Rec-Chr07A0074310	YZ-So-Chr10B0012620	YZ-Rec-Chr07A0074320	YZ-So-Chr10B0012560	YZ-So-Chr08A0003710	ROC-So-Chr10B0009450	YZ-Ss-Chr02A0004560	YZ-So-Chr01A0000140	YZ-Rec-Chr01A0023100	ROC-So-Chr10C0009490	YZ-So-Chr10B0011760	YZ-Rec-Chr07A0000380	YZ-Rec-Chr01A0023110	YZ-So-Chr01A0000150	ROC-So-Chr10B0009160	YZ-So-Chr10D0010070	YZ-So-Chr10B0011770	YZ-So-Chr01A0040220	YZ-So-Chr10D0009790	YZ-Ss-Chr02A0004570	ROC-So-Chr10C0009480	ROC-Ss-Chr08A0001790	YZ-Rec-Chr07A0074280	Ctg.00036430	Ctg.00123820	Ctg.00081190	Ctg.00326090	Ctg.00400610	Ctg.00123860	Ctg.00375750	Ctg.00081230	Ctg.00084630
ROC-So-Chr10B0009430	ROC-So-Chr07C0006500	YZ-Rec-Chr07A0020600	YZ-Rec-Chr07A0021020	YZ-Rec-Chr07A0021320	Ctg.00084640	YZ-Rec-Chr07A0021110	YZ-Rec-Chr07A0006850	YZ-So-Chr08A0014650	YZ-Rec-Chr01A0041560	Ctg.00268290	YZ-Rec-Chr07A0000400	ROC-Ss-Chr08A0004300	YZ-Ss-Chr05A0002050	YZ-Ss-Chr08B0001200	ROC-So-Chr10D0006540	YZ-Ss-Chr05A0002030	YZ-Ss-Chr08B0001190	ROC-So-Chr10D0006550	ROC-Ss-Chr08A0004290	YZ-So-Chr01B0038590	YZ-Rec-Chr08A0034770	ROC-Ss-Chr08B0000360	YZ-Ss-Chr08A0001080	YZ-Rec-Chr08A0014630	ROC-So-Chr10D0005260	ROC-So-Chr10D0008250	ROC-Ss-Chr08A0004280	YZ-Ss-Chr05A0002020	YZ-Rec-Chr08A0005750	YZ-Rec-Chr05A0027500	YZ-Rec-Chr08A0005760	YZ-Rec-Chr08A0034750	Ctg.00254370
YZ-So-Chr10B0011650	YZ-So-Chr10A0011120	Ctg.00072950	YZ-Rec-Chr07A0074300	YZ-So-Chr10D0010110	YZ-So-Chr05B0013190	YZ-So-Chr05B0000800	ROC-So-Chr10B0009440	YZ-So-Chr10D0009780	ROC-Ss-Chr08A0001810	YZ-Rec-Chr07A0074290	YZ-So-Chr10D0010100	ROC-So-Chr10C0009500	YZ-Rec-Chr02B0017030	YZ-So-Chr05B0012380	Ctg.00123840	Ctg.00081210	Ctg.00296960	Ctg.00279330	Ctg.00081220	Ctg.00123850	Ctg.00122270	Ctg.00296970	Ctg.00279340	Ctg.00326330
YZ-So-Chr10A0011210	ROC-So-Chr10C0009030	ROC-So-Chr10C0009100	YZ-So-Chr10B0012650	ROC-So-Chr10C0009530	YZ-So-Chr10D0010640	Ctg.00178020	Ctg.00036460
ROC-Rec-Chr06A0019370	ROC-Rec-Chr06A0017220	YZ-So-Chr10B0011880	YZ-Ss-Chr08B0000080	Ctg.00126380	YZ-So-Chr10B0012670	ROC-So-Chr10E0008860	YZ-Rec-Chr05A0007850	ROC-Ss-Chr08A0001910	YZ-So-Chr10A0011360	ROC-So-Chr10C0009220	YZ-So-Chr10B0011610	YZ-So-Chr10D0010200	ROC-So-Chr10C0009550
ROC-Ss-Chr08A0001880	YZ-So-Chr10B0011810	YZ-So-Chr10B0011840	YZ-So-Chr10D0010630	ROC-Ss-Chr08A0012700	ROC-Ss-Chr08A0001840	YZ-So-Chr10A0011140	ROC-So-Chr10B0009460	YZ-Rec-Chr01B0065670	ROC-Ss-Chr08A0012710	Ctg.00126390	Ctg.00178040	Ctg.00262330	Ctg.00180210	Ctg.00115220	Ctg.00123810	Ctg.00036440
YZ-So-Chr10B0011830	YZ-Rec-Chr07A0074330	YZ-So-Chr10B0012570	YZ-So-Chr08A0003700	ROC-Ss-Chr08A0012720	YZ-Rec-Chr01B0065660	YZ-Rec-Chr01B0028300	YZ-So-Chr10D0010610	Ctg.00115210	Ctg.00400620	Ctg.00326100	Ctg.00126430	Ctg.00036450	Ctg.00123800	Ctg.00178050
ROC-Ss-Chr08A0001830	Ctg.00178030	YZ-So-Chr10B0012640	Ctg.00126400	ROC-Ss-Chr08A0001870	Ctg.00036470	ROC-So-Chr10C0009520	YZ-So-Chr10A0011190	ROC-So-Chr10C0009090
YZ-So-Chr10B0011850	YZ-So-Chr10A0011200	YZ-Rec-Chr01B0065650	YZ-So-Chr01B0045250	ROC-So-Chr10C0009020	Ctg.00123790	YZ-So-Chr10D0010130	ROC-So-Chr10B0009480	YZ-So-Chr10A0011160	YZ-So-Chr10B0011640	YZ-So-Chr10B0012630	ROC-So-Chr10C0009510	ROC-Ss-Chr08A0001850	Ctg.00126420	ROC-Ss-Chr08A0012730
ROC-Rec-Chr01A0036470	YZ-Rec-Chr01A0036870	ROC-So-Chr01B0014250	ROC-So-Chr01B0014810	ROC-So-Chr01B0014840	YZ-Rec-Chr01B0029420	YZ-So-Chr01C0023080	YZ-So-Chr10B0002720	YZ-Ss-Chr07A0006500	ROC-So-Chr10E0002490	YZ-Ss-Chr06B0002040	YZ-Ss-Chr06A0006420	YZ-So-Chr01B0045040	YZ-Rec-Chr03A0008700	YZ-So-Chr03A0019980	YZ-Ss-Chr08B0015830	ROC-Ss-Chr04A0002440
ROC-Ss-Chr07A0015770	ROC-Ss-Chr07B0014560	ROC-Ss-Chr07B0014770	YZ-So-Chr07A0014280	YZ-So-Chr07A0014190	YZ-So-Chr07A0014160	YZ-So-Chr07B0013370	YZ-So-Chr07B0013360	ROC-So-Chr07C0010620	YZ-So-Chr07B0013380
ROC-Ss-Chr03B0015020	ROC-Ss-Chr03C0010700	ROC-Rec-Chr03A0021100	Ctg.00271030	YZ-So-Chr04C0019070	YZ-Rec-Chr02B0002480	Ctg.00304710	ROC-So-Chr08B0000470	YZ-So-Chr04A0021250	Ctg.00255030	ROC-Rec-Chr03A0020910
ROC-Rec-Chr06A0047370	YZ-So-Chr06C0008110	ROC-So-Chr06C0010080	ROC-So-Chr06C0010180	ROC-Rec-Chr06A0047400	ROC-Ss-Chr06A0013070	YZ-Ss-Chr06B0016040	ROC-Rec-Chr06A0045160	ROC-Rec-Chr06A0046010	ROC-So-Chr06C0009700	ROC-So-Chr06C0009720	ROC-So-Chr06C0010100
ROC-Ss-Chr02A0013870	YZ-Rec-Chr07A0008310	YZ-Rec-Chr07A0008320	YZ-Rec-Chr05A0050730	YZ-Rec-Chr05A0021630	ROC-Rec-Chr01A0000200	ROC-Ss-Chr01A0020470	YZ-Rec-Chr01A0056460	YZ-Rec-Chr02A0046790	YZ-Rec-Chr01A0030650	ROC-Rec-Chr01A0006210	YZ-Rec-Chr01A0021780
YZ-So-Chr07B0007160	YZ-So-Chr07A0008840	ROC-So-Chr07B0008380	YZ-So-Chr07A0009050	YZ-Rec-Chr07A0017890	YZ-Ss-Chr07A0027260	YZ-Ss-Chr07A0026600	ROC-So-Chr07D0005120	ROC-So-Chr07B0008160	YZ-So-Chr07A0008750	YZ-So-Chr07C0007610	ROC-So-Chr07B0008150	YZ-So-Chr01C0007190	Ctg.00082680	Ctg.00172500	ROC-So-Chr01B0006480
YZ-Rec-Chr02A0008600	ROC-Rec-Chr02A0014540	YZ-Ss-Chr02A0021250	ROC-Ss-Chr02A0021790	ROC-Ss-Chr02A0021970	ROC-Rec-Chr04B0030780	ROC-Rec-Chr04A0028860	ROC-Rec-Chr04B0031010
ROC-Ss-Chr01A0003770	ROC-Ss-Chr01A0003760	ROC-Rec-Chr01A0037490	YZ-Ss-Chr01A0003640	ROC-Rec-Chr01A0037680	YZ-So-Chr01B0023100	YZ-Rec-Chr01B0031000	YZ-Rec-Chr01B0031010	YZ-So-Chr01C0024660	ROC-So-Chr01C0014430	YZ-So-Chr01A0021900	ROC-So-Chr01C0014250	ROC-So-Chr01C0014450	Ctg.00240130	Ctg.00321530	Ctg.00334440
ROC-Ss-Chr07B0001250	ROC-Ss-Chr06B0003520	ROC-Ss-Chr07B0001740	ROC-So-Chr10D0002490	YZ-So-Chr10C0002580	Ctg.00038160	Ctg.00311910	Ctg.00354290	Ctg.00081060	Ctg.00077320	Ctg.00190770	ROC-So-Chr10C0001460	Ctg.00292330	YZ-So-Chr10C0002500	YZ-So-Chr10A0001670	ROC-So-Chr10C0005670	ROC-So-Chr10D0006220	ROC-So-Chr10D0002510	Ctg.00205580	ROC-So-Chr10D0002530
YZ-Rec-Chr02B0036480	YZ-Rec-Chr02A0043310	ROC-Rec-Chr01A0047170	ROC-Rec-Chr02A0043970	ROC-Rec-Chr02A0044300	YZ-Rec-Chr02A0043920	YZ-So-Chr02C0034770	ROC-Rec-Chr02A0044220	ROC-Ss-Chr02A0031690	YZ-Rec-Chr02A0040400	YZ-Ss-Chr02A0032350
ROC-So-Chr06B0005010	ROC-Ss-Chr06A0008530	ROC-Ss-Chr06A0008880	ROC-Ss-Chr06A0008900	ROC-Rec-Chr01A0005210	ROC-Ss-Chr06A0008550	ROC-Rec-Chr02A0010740	YZ-Rec-Chr02B0010850	ROC-Rec-Chr01A0005200	ROC-Ss-Chr02A0001890	YZ-Rec-Chr01B0003380	YZ-Ss-Chr02A0004740
YZ-So-Chr01C0042500	ROC-So-Chr01D0031500	Ctg.00022740	YZ-So-Chr01C0042450	ROC-So-Chr01D0031680	YZ-So-Chr01A0041210	ROC-So-Chr01D0031710	ROC-Ss-Chr01A0018410	YZ-So-Chr01B0038800	YZ-Ss-Chr01A0019920	YZ-So-Chr01C0042540	ROC-So-Chr01B0028230	ROC-So-Chr01B0028280
YZ-So-Chr07C0015230	ROC-So-Chr07B0010280	YZ-Rec-Chr07A0052290	YZ-Ss-Chr07A0030910	ROC-Ss-Chr07A0016230	YZ-So-Chr07C0015110	YZ-So-Chr07C0015180	ROC-So-Chr07C0011630	ROC-So-Chr07B0011170	Ctg.00154740	Ctg.00282390	YZ-So-Chr07C0015170	Ctg.00275490	Ctg.00207830	Ctg.00116270	Ctg.00342640	Ctg.00115180	Ctg.00199530
YZ-Rec-Chr05A0041020	ROC-Rec-Chr02A0035990	YZ-Rec-Chr05A0020510	Ctg.00020940	YZ-Rec-Chr05A0023630	ROC-Ss-Chr05C0020390
YZ-Rec-Chr01B0054560	ROC-So-Chr01C0029190	YZ-Rec-Chr01A0065100	ROC-So-Chr01C0029070	YZ-So-Chr01C0047480	YZ-Rec-Chr01B0054620	ROC-Rec-Chr01A0069040	YZ-Rec-Chr01A0045700	YZ-Ss-Chr01A0014460	ROC-Ss-Chr01A0012260	ROC-So-Chr05C0012820	YZ-Rec-Chr01A0045580	YZ-Rec-Chr05A0040540	YZ-So-Chr01A0015700	YZ-Rec-Chr01A0072950	YZ-Rec-Chr01A0026540	Ctg.00359980
ROC-Ss-Chr02A0030540	YZ-Rec-Chr02B0025110	YZ-Rec-Chr02A0026410	YZ-Ss-Chr02A0026860	ROC-So-Chr01C0005360	ROC-So-Chr01B0005970	YZ-Rec-Chr01B0011170	ROC-Ss-Chr01A0002530	YZ-So-Chr01C0009340	ROC-So-Chr01D0007160	YZ-So-Chr01B0008660	YZ-So-Chr01A0006910	Ctg.00301700	Ctg.00376050

## Sheet: Table S5
Table S5.On the classification of GRAS subfamilies in each subgenome of modern sugarcane hybrid ZZ1
	singleA	singleB	singleC	singleD	singleE	singleF	singleG	singleH	singleI	singleJ	singleK	singleL	singleCtg	SUM
LISCL	21	12	23	27	7	38	2	32	29	26	41	24	73	355
PAT1	8	4	8	6	5	2	11	2	3	4	17	3	12	85
HAM	6	4	9	3	4	11	5	2	5	8	3	3	7	70
SHR	5	5	3	0	4	7	4	3	4	2	12	2	3	54
DELLA	0	0	4	0	1	0	2	4	2	5	1	2	3	24
SCR	1	1	4	6	2	0	2	3	5	6	8	1	4	43
SCL	0	1	1	2	8	0	3	3	4	7	4	2	8	43
LAS	4	1	0	1	3	1	1	0	2	1	7	2	2	25
DLT	1	0	2	0	2	0	1	0	0	3	0	0	0	9
SCL4/7	3	0	0	0	0	1	0	0	1	1	1	0	0	7
Os43	4	1	0	3	0	0	4	3	4	4	0	0	9	32

## Sheet: Table S6
Table S6. Motif sequences of GRAS family members
Motif-1	RDMVLNNIRKMRPDVFILGIVNGSYSAPFFLTRFREALFYYSALFDMLDATAPRDSDZRLLVERDJFGRCALNVIACEGADRVERPETYKQWQVRNHRAGLRQLPLBPDIVKAVRDKVKDYYHKDFVID
Motif-2	JKQHASPRGDATQRLAHYFAEGLEARLAG
Motif-3	SKVHIVDYGIGQGFQWPSLLQ
Motif-4	ALAAREGGPPEVRITGIDLPQPGFRPAA
Motif-5	LGWKGRVLYAMSAWR
Motif-6	JEETGRRLSNFARQLGVPFKF
Motif-7	GWDERCQGKDEDADISMGREKKNKVKGR
Motif-8	GWKKRLQGKDDDADVSMGRSSKQKVAQT

## Sheet: Table S7
Table S7.Information on cis-regulatory elements of the GRAS TFs promoter of the singleA genome of ZZ1
ShGRAS1A	GATA-motif	GATAGGA	1278	7	-	Arabidopsis thaliana	part of a light responsive element
ShGRAS1A	GATA-motif	AAGATAAGATT	1642	10	-	Arabidopsis thaliana	part of a light responsive element
ShGRAS1A	WRE3	CCACCT	1971	6	+	Pisum sativum
ShGRAS1A	ERE	ATTTTAAA	236	8	+	Nicotiana glutinos
ShGRAS1A	ERE	ATTTTAAA	238	8	-	Nicotiana glutinos
ShGRAS1A	ERE	ATTTTAAA	389	8	-	Nicotiana glutinos
ShGRAS1A	ERE	ATTTTAAA	535	8	+	Nicotiana glutinos
ShGRAS1A	ERE	ATTTTAAA	537	8	-	Nicotiana glutinos
ShGRAS1A	ERE	ATTTTAAA	1156	8	+	Nicotiana glutinos
ShGRAS1A	ERE	ATTTTAAA	1158	8	-	Nicotiana glutinos
ShGRAS1A	AAGAA-motif	GAAAGAA	1137	7	+	Avena sativa
ShGRAS1A	STRE	AGGGG	1723	5	+	Arabidopsis thaliana
ShGRAS1A	STRE	AGGGG	1766	5	-	Arabidopsis thaliana
ShGRAS1A	STRE	AGGGG	1778	5	+	Arabidopsis thaliana
ShGRAS1A	TCCC-motif	TCTCCCT	764	7	-	Spinacia oleracea	part of a light responsive element
ShGRAS1A	Myc	TCTCTTA	47	7	+	Arabidopsis thaliana
ShGRAS1A	G-box	CACGAC	1124	6	-	Zea mays	cis-acting regulatory element involved in light responsiveness
ShGRAS1A	DRE core	GCCGAC	790	6	+	Arabidopsis thaliana
ShGRAS1A	DRE core	GCCGAC	1982	6	+	Arabidopsis thaliana
ShGRAS1A	MYB recognition site	CCGTTG	1149	6	+	Arabidopsis thaliana
ShGRAS1A	MYB recognition site	CCGTTG	1895	6	+	Arabidopsis thaliana
ShGRAS1A	GC-motif	CCCCCG	854	6	+	Zea mays	enhancer-like element involved in anoxic specific inducibility
ShGRAS1A	MYB	TAACCA	1242	6	+	Arabidopsis thaliana
ShGRAS1A	P-box	CCTTTTG	632	7	+	Oryza sativa	gibberellin-responsive element
ShGRAS1A	HD-Zip 3	GTAAT(G/C)ATTAC	17	10	+	Arabidopsis thaliana	protein binding site
ShGRAS1A	ARE	AAACCA	679	6	-	Zea mays	cis-acting regulatory element essential for the anaerobic induction
ShGRAS1A	ARE	AAACCA	1461	6	-	Zea mays	cis-acting regulatory element essential for the anaerobic induction
ShGRAS1A	ARE	AAACCA	1842	6	+	Zea mays	cis-acting regulatory element essential for the anaerobic induction
ShGRAS1A	TCA	TCATCTTCAT	1591	9	+	Pisum sativum
ShGRAS1A	Gap-box	CAAATGAA(A/G)A	338	9.5	-	Arabidopsis thaliana	part of a light responsive element
ShGRAS1A	Gap-box	CAAATGAA(A/G)A	486	9.5	-	Arabidopsis thaliana	part of a light responsive element
ShGRAS1A	ABRE	ACGTG	1487	5	-	Arabidopsis thaliana	cis-acting element involved in the abscisic acid responsiveness
ShGRAS1A	G-Box	CACGTT	1487	6	+	Pisum sativum	cis-acting regulatory element involved in light responsiveness
ShGRAS1A	MYC	CATTTG	221	6	+	Arabidopsis thaliana
ShGRAS1A	MYC	CATTTG	342	6	+	Arabidopsis thaliana
ShGRAS1A	MYC	CATTTG	490	6	+	Arabidopsis thaliana
ShGRAS1A	MYC	CATGTG	722	6	+	Arabidopsis thaliana
ShGRAS1A	MYC	CAATTG	1675	6	-	Arabidopsis thaliana
ShGRAS1A	W box	TTGACC	178	6	+	Arabidopsis thaliana
ShGRAS1A	W box	TTGACC	329	6	+	Arabidopsis thaliana
ShGRAS1A	W box	TTGACC	477	6	+	Arabidopsis thaliana
ShGRAS1A	LTR	CCGAAA	115	6	-	Hordeum vulgare	cis-acting element involved in low-temperature responsiveness
ShGRAS1A	LTR	CCGAAA	703	6	+	Hordeum vulgare	cis-acting element involved in low-temperature responsiveness
ShGRAS1A	Sp1	GGGCGG	1805	6	-	Oryza sativa	light responsive element
ShGRAS1A	Sp1	GGGCGG	1862	6	+	Oryza sativa	light responsive element
ShGRAS1A	MYB-like sequence	TAACCA	1242	6	+	Arabidopsis thaliana
ShGRAS1A	Box 4	ATTAAT	497	6	+	Petroselinum crispum	part of a conserved DNA module involved in light responsiveness
ShGRAS2A	GATA-motif	GATAGGA	1135	7	-	Arabidopsis thaliana	part of a light responsive element
ShGRAS2A	plant_AP-2-like	CGACCAGG	579	8	+	Oryza sativa	?
ShGRAS2A	plant_AP-2-like	CGACCAGG	1590	8	+	Oryza sativa	?
ShGRAS2A	WRE3	CCACCT	600	6	-	Pisum sativum
ShGRAS2A	Myb-binding site	CAACAG	1642	6	+	Nicotiana tabacum
ShGRAS2A	GARE-motif	TCTGTTG	1642	7	-	Brassica oleracea	gibberellin-responsive element
ShGRAS2A	Myb	CAACTG	1071	6	+	Arabidopsis thaliana
ShGRAS2A	Myb	CAACTG	1511	6	+	Arabidopsis thaliana
ShGRAS2A	Myb	CAACTG	1989	6	+	Arabidopsis thaliana
ShGRAS2A	STRE	AGGGG	129	5	-	Arabidopsis thaliana
ShGRAS2A	STRE	AGGGG	529	5	+	Arabidopsis thaliana
ShGRAS2A	STRE	AGGGG	574	5	-	Arabidopsis thaliana
ShGRAS2A	STRE	AGGGG	673	5	+	Arabidopsis thaliana
ShGRAS2A	CARE	CAACTCCC	30	8	+	Oryza sativa
ShGRAS2A	G-box	CACGAC	1663	6	+	Zea mays	cis-acting regulatory element involved in light responsiveness
ShGRAS2A	G-box	CACGTC	1672	6	+	Zea mays	cis-acting regulatory element involved in light responsiveness
ShGRAS2A	MYB recognition site	CCGTTG	1338	6	-	Arabidopsis thaliana
ShGRAS2A	MBS	CAACTG	1071	6	+	Arabidopsis thaliana	MYB binding site involved in drought-inducibility
ShGRAS2A	MBS	CAACTG	1511	6	+	Arabidopsis thaliana	MYB binding site involved in drought-inducibility
ShGRAS2A	MBS	CAACTG	1989	6	+	Arabidopsis thaliana	MYB binding site involved in drought-inducibility
ShGRAS2A	DRE core	GCCGAC	1293	6	-	Arabidopsis thaliana
ShGRAS2A	GC-motif	CCCCCG	36	6	+	Zea mays	enhancer-like element involved in anoxic specific inducibility
ShGRAS2A	GC-motif	CCCCCG	840	6	-	Zea mays	enhancer-like element involved in anoxic specific inducibility
ShGRAS2A	GC-motif	CCCCCG	1753	6	+	Zea mays	enhancer-like element involved in anoxic specific inducibility
ShGRAS2A	A-box	CCGTCC	1132	6	+	Petroselinum crispum	cis-acting regulatory element
ShGRAS2A	A-box	CCGTCC	1735	6	-	Petroselinum crispum	cis-acting regulatory element
ShGRAS2A	CCGTCC motif	CCGTCC	1132	6	+	Nicotiana tabacum
ShGRAS2A	CCGTCC motif	CCGTCC	1735	6	-	Nicotiana tabacum
ShGRAS2A	ACE	GCGACGTACC	359	9	-	Petroselinum crispum	cis-acting element involved in light responsiveness
ShGRAS2A	MYB	CAACCA	398	6	+	Arabidopsis thaliana
ShGRAS2A	MYB	CAACCA	500	6	+	Arabidopsis thaliana
ShGRAS2A	MYB	CAACAG	1642	6	+	Arabidopsis thaliana
ShGRAS2A	ARE	AAACCA	1005	6	+	Zea mays	cis-acting regulatory element essential for the anaerobic induction
ShGRAS2A	ARE	AAACCA	1719	6	+	Zea mays	cis-acting regulatory element essential for the anaerobic induction
ShGRAS2A	TGACG-motif	TGACG	206	5	-	Hordeum vulgare	cis-acting regulatory element involved in the MeJA-responsiveness
ShGRAS2A	TGACG-motif	TGACG	974	5	-	Hordeum vulgare	cis-acting regulatory element involved in the MeJA-responsiveness
ShGRAS2A	ABRE	ACGTG	1332	5	+	Arabidopsis thaliana	cis-acting element involved in the abscisic acid responsiveness
ShGRAS2A	ABRE	CGCACGTGTC	1670	9	-	Hordeum vulgare	cis-acting element involved in the abscisic acid responsiveness
ShGRAS2A	ABRE	ACGTG	1672	5	-	Arabidopsis thaliana	cis-acting element involved in the abscisic acid responsiveness
ShGRAS2A	G-Box	CACGTT	1331	6	-	Pisum sativum	cis-acting regulatory element involved in light responsiveness
ShGRAS2A	AE-box	AGAAACTT	1249	8	-	Arabidopsis thaliana	part of a module for light response
ShGRAS2A	MYC	CATGTG	141	6	-	Arabidopsis thaliana
ShGRAS2A	MYC	CATGTG	1018	6	-	Arabidopsis thaliana
ShGRAS2A	MYC	CATTTG	1316	6	-	Arabidopsis thaliana
ShGRAS2A	LTR	CCGAAA	1309	6	+	Hordeum vulgare	cis-acting element involved in low-temperature responsiveness
ShGRAS2A	O2-site	GATGATGTGG	1180	9	-	Zea mays	cis-acting regulatory element involved in zein metabolism regulation
ShGRAS2A	as-1	TGACG	206	5	-	Arabidopsis thaliana
ShGRAS2A	as-1	TGACG	974	5	-	Arabidopsis thaliana
ShGRAS2A	CGTCA-motif	CGTCA	206	5	+	Hordeum vulgare	cis-acting regulatory element involved in the MeJA-responsiveness
ShGRAS2A	CGTCA-motif	CGTCA	974	5	+	Hordeum vulgare	cis-acting regulatory element involved in the MeJA-responsiveness
ShGRAS2A	CCGTCC-box	CCGTCC	1132	6	+	Petroselinum hortense
ShGRAS2A	CCGTCC-box	CCGTCC	1735	6	-	Petroselinum hortense
ShGRAS3A	STRE	AGGGG	1723	5	+	Arabidopsis thaliana
ShGRAS3A	STRE	AGGGG	1766	5	-	Arabidopsis thaliana
ShGRAS3A	STRE	AGGGG	1778	5	+	Arabidopsis thaliana
ShGRAS3A	TATC-box	TATCCCA	767	7	-	Oryza sativa	cis-acting element involved in gibberellin-responsiveness
ShGRAS3A	GATT-motif	CTCCTGATTGGA	124	11	+	Oryza sativa	part of a light responsive element
ShGRAS3A	TGA-element	AACGAC	391	6	+	Brassica oleracea	auxin-responsive element
ShGRAS3A	DRE core	GCCGAC	1982	6	+	Arabidopsis thaliana
ShGRAS3A	MYB recognition site	CCGTTG	1895	6	+	Arabidopsis thaliana
ShGRAS3A	G-box	TACGTG	703	6	+	Arabidopsis thaliana	cis-acting regulatory element involved in light responsiveness
ShGRAS3A	G-box	tcCACGTGTCACT	815	12	+	Glycine max	cis-acting regulatory element involved in light responsiveness
ShGRAS3A	G-box	CACGTG	896	6	+	Arabidopsis thaliana	cis-acting regulatory element involved in light responsiveness
ShGRAS3A	G-box	CACGAC	913	6	-	Zea mays	cis-acting regulatory element involved in light responsiveness
ShGRAS3A	G-box	CACGAC	1273	6	-	Zea mays	cis-acting regulatory element involved in light responsiveness
ShGRAS3A	G-box	CACGAC	1298	6	-	Zea mays	cis-acting regulatory element involved in light responsiveness
ShGRAS3A	GATA-motif	AAGATAAGATT	1642	10	-	Arabidopsis thaliana	part of a light responsive element
ShGRAS3A	WRE3	CCACCT	859	6	+	Pisum sativum
ShGRAS3A	WRE3	CCACCT	1971	6	+	Pisum sativum
ShGRAS3A	Myb	TAACTG	1014	6	+	Arabidopsis thaliana
ShGRAS3A	AAGAA-motif	gGTAAAGAAA	1062	9	+	Avena sativa
ShGRAS3A	ABRE	ACGTG	704	5	+	Arabidopsis thaliana	cis-acting element involved in the abscisic acid responsiveness
ShGRAS3A	ABRE	CACGTG	896	6	+	Arabidopsis thaliana	cis-acting element involved in the abscisic acid responsiveness
ShGRAS3A	ABRE	ACGTG	897	5	+	Arabidopsis thaliana	cis-acting element involved in the abscisic acid responsiveness
ShGRAS3A	ABRE	ACGTG	1487	5	-	Arabidopsis thaliana	cis-acting element involved in the abscisic acid responsiveness
ShGRAS3A	TGACG-motif	TGACG	692	5	+	Hordeum vulgare	cis-acting regulatory element involved in the MeJA-responsiveness
ShGRAS3A	TCA	TCATCTTCAT	1591	9	+	Pisum sativum
ShGRAS3A	G-Box	CACGTG	896	6	+	Pisum sativum	cis-acting regulatory element involved in light responsiveness
ShGRAS3A	G-Box	CACGTT	1487	6	+	Pisum sativum	cis-acting regulatory element involved in light responsiveness
ShGRAS3A	MYC	CATTTG	215	6	+	Arabidopsis thaliana
ShGRAS3A	MYC	CATTTG	234	6	+	Arabidopsis thaliana
ShGRAS3A	MYC	CATGTG	316	6	+	Arabidopsis thaliana
ShGRAS3A	MYC	CATGTG	817	6	+	Arabidopsis thaliana
ShGRAS3A	MYC	CATGTG	879	6	+	Arabidopsis thaliana
ShGRAS3A	MYC	CATGTG	1359	6	+	Arabidopsis thaliana
ShGRAS3A	MYC	CAATTG	1675	6	-	Arabidopsis thaliana
ShGRAS3A	GCN4_motif	TGAGTCA	774	7	+	Oryza sativa	cis-regulatory element involved in endosperm expression
ShGRAS3A	W box	TTGACC	636	6	-	Arabidopsis thaliana
ShGRAS3A	Sp1	GGGCGG	1805	6	-	Oryza sativa	light responsive element
ShGRAS3A	Sp1	GGGCGG	1862	6	+	Oryza sativa	light responsive element
ShGRAS3A	O2-site	GATGACATGG	1319	9	+	Zea mays	cis-acting regulatory element involved in zein metabolism regulation
ShGRAS3A	as-1	TGACG	692	5	+	Arabidopsis thaliana
ShGRAS3A	CGTCA-motif	CGTCA	692	5	-	Hordeum vulgare	cis-acting regulatory element involved in the MeJA-responsiveness
ShGRAS3A	Box 4	ATTAAT	929	6	+	Petroselinum crispum	part of a conserved DNA module involved in light responsiveness
ShGRAS3A	Box 4	ATTAAT	1526	6	-	Petroselinum crispum	part of a conserved DNA module involved in light responsiveness
ShGRAS3A	TC-rich repeats	ATTCTCTAAC	5	9	+	Nicotiana tabacum	cis-acting element involved in defense and stress responsiveness
ShGRAS3A	ABRE4	CACGTA	703	6	-	Zea mays
ShGRAS3A	ACTCATCCT sequence	ACTCATCCT	952	9	+	Arabidopsis thaliana
ShGRAS3A	ABRE3a	TACGTG	703	6	+	Zea mays
ShGRAS3A	MYB	CAACCA	1253	6	+	Arabidopsis thaliana
ShGRAS3A	ARE	AAACCA	1461	6	-	Zea mays	cis-acting regulatory element essential for the anaerobic induction
ShGRAS3A	ARE	AAACCA	1842	6	+	Zea mays	cis-acting regulatory element essential for the anaerobic induction
ShGRAS5A	ATCT-motif	AATCTAATCC	1247	9	+	Pisum sativum	part of a conserved DNA module involved in light responsiveness
ShGRAS5A	CAT-box	GCCACT	1429	6	-	Arabidopsis thaliana	cis-acting regulatory element related to meristem expression
ShGRAS5A	G-box	TAAACGTG	1262	8	-	Brassica oleracea	cis-acting regulatory element involved in light responsiveness
ShGRAS5A	G-box	CACGAC	1773	6	+	Zea mays	cis-acting regulatory element involved in light responsiveness
ShGRAS5A	G-box	CACGTC	1910	6	-	Zea mays	cis-acting regulatory element involved in light responsiveness
ShGRAS5A	MBS	CAACTG	833	6	-	Arabidopsis thaliana	MYB binding site involved in drought-inducibility
ShGRAS5A	STRE	AGGGG	921	5	+	Arabidopsis thaliana
ShGRAS5A	STRE	AGGGG	1701	5	-	Arabidopsis thaliana
ShGRAS5A	STRE	AGGGG	1711	5	-	Arabidopsis thaliana
ShGRAS5A	TCCC-motif	TCTCCCT	69	7	+	Spinacia oleracea	part of a light responsive element
ShGRAS5A	HD-Zip 1	CAAT(A/T)ATTG	310	8	+	Arabidopsis thaliana	element involved in differentiation of the palisade mesophyll cells
ShGRAS5A	Myb	CAACTG	833	6	-	Arabidopsis thaliana
ShGRAS5A	AAGAA-motif	GAAAGAA	1065	7	-	Avena sativa
ShGRAS5A	AAGAA-motif	gGTAAAGAAA	1399	9	-	Avena sativa
ShGRAS5A	MRE	AACCTAA	54	7	+	Petroselinum crispum	MYB binding site involved in light responsiveness
ShGRAS5A	MRE	AACCTAA	947	7	-	Petroselinum crispum	MYB binding site involved in light responsiveness
ShGRAS5A	GATA-motif	AAGATAAGATT	184	10	+	Arabidopsis thaliana	part of a light responsive element
ShGRAS5A	RY-element	CATGCATG	1089	8	-	Helianthus annuus	cis-acting regulatory element involved in seed-specific regulation
ShGRAS5A	WRE3	CCACCT	694	6	+	Pisum sativum
ShGRAS5A	Myb-binding site	CAACAG	1892	6	+	Nicotiana tabacum
ShGRAS6A	Myb	CAACTG	129	6	+	Arabidopsis thaliana
ShGRAS6A	Myb	CAACTG	1092	6	-	Arabidopsis thaliana
ShGRAS6A	GARE-motif	TCTGTTG	564	7	+	Brassica oleracea	gibberellin-responsive element
ShGRAS6A	TCT-motif	TCTTAC	826	6	-	Arabidopsis thaliana	part of a light responsive element
ShGRAS6A	RY-element	CATGCATG	1443	8	-	Helianthus annuus	cis-acting regulatory element involved in seed-specific regulation
ShGRAS6A	MRE	AACCTAA	903	7	+	Petroselinum crispum	MYB binding site involved in light responsiveness
ShGRAS6A	Myb-binding site	CAACAG	565	6	-	Nicotiana tabacum
ShGRAS6A	Myb-binding site	CAACAG	1892	6	+	Nicotiana tabacum
ShGRAS6A	WRE3	CCACCT	25	6	+	Pisum sativum
ShGRAS6A	ATCT-motif	AATCTAATCC	1250	9	+	Pisum sativum	part of a conserved DNA module involved in light responsiveness
ShGRAS6A	MBS	CAACTG	129	6	+	Arabidopsis thaliana	MYB binding site involved in drought-inducibility
ShGRAS6A	MBS	CAACTG	1092	6	-	Arabidopsis thaliana	MYB binding site involved in drought-inducibility
ShGRAS6A	G-box	CACGAC	1773	6	+	Zea mays	cis-acting regulatory element involved in light responsiveness
ShGRAS6A	G-box	CACGTC	1910	6	-	Zea mays	cis-acting regulatory element involved in light responsiveness
ShGRAS6A	TCCC-motif	TCTCCCT	918	7	+	Spinacia oleracea	part of a light responsive element
ShGRAS6A	STRE	AGGGG	743	5	+	Arabidopsis thaliana
ShGRAS6A	STRE	AGGGG	1701	5	-	Arabidopsis thaliana
ShGRAS6A	STRE	AGGGG	1711	5	-	Arabidopsis thaliana
ShGRAS6A	MYB	CAACAG	565	6	-	Arabidopsis thaliana
ShGRAS6A	MYB	CAACCA	1353	6	+	Arabidopsis thaliana
ShGRAS6A	MYB	CAACCA	1860	6	+	Arabidopsis thaliana
ShGRAS6A	MYB	CAACAG	1892	6	+	Arabidopsis thaliana
ShGRAS6A	ARE	AAACCA	1966	6	-	Zea mays	cis-acting regulatory element essential for the anaerobic induction
ShGRAS6A	ARE	AAACCA	1993	6	-	Zea mays	cis-acting regulatory element essential for the anaerobic induction
ShGRAS6A	Box II	ACACGTTGT	962	9	-	Sinapis alba	part of a light responsive element
ShGRAS6A	P-box	CCTTTTG	1168	7	+	Oryza sativa	gibberellin-responsive element
ShGRAS6A	TCA-element	CCATCTTTTT	1219	9	+	Nicotiana tabacum	cis-acting element involved in salicylic acid responsiveness
ShGRAS6A	TCA-element	TCAGAAGAGG	1781	9	+	Brassica oleracea	cis-acting element involved in salicylic acid responsiveness
ShGRAS6A	AT-rich sequence	TAAAATACT	1675	9	+	Pisum sativum	element for maximal elicitor-mediated activation (2copies)
ShGRAS6A	CGTCA-motif	CGTCA	658	5	-	Hordeum vulgare	cis-acting regulatory element involved in the MeJA-responsiveness
ShGRAS6A	as-1	TGACG	658	5	+	Arabidopsis thaliana
ShGRAS6A	Box 4	ATTAAT	796	6	+	Petroselinum crispum	part of a conserved DNA module involved in light responsiveness
ShGRAS6A	Box 4	ATTAAT	1362	6	-	Petroselinum crispum	part of a conserved DNA module involved in light responsiveness
ShGRAS6A	chs-CMA1a	TTACTTAA	48	8	-	Daucus carota	part of a light responsive element
ShGRAS6A	G-Box	CACGTT	682	6	+	Pisum sativum	cis-acting regulatory element involved in light responsiveness
ShGRAS6A	G-Box	CACGTT	964	6	-	Pisum sativum	cis-acting regulatory element involved in light responsiveness
ShGRAS6A	ABRE	ACGTG	682	5	-	Arabidopsis thaliana	cis-acting element involved in the abscisic acid responsiveness
ShGRAS6A	ABRE	GCAACGTGTC	962	9	+	Hordeum vulgare	cis-acting element involved in the abscisic acid responsiveness
ShGRAS6A	ABRE	ACGTG	965	5	+	Arabidopsis thaliana	cis-acting element involved in the abscisic acid responsiveness
ShGRAS6A	ABRE	ACGTG	1911	5	+	Arabidopsis thaliana	cis-acting element involved in the abscisic acid responsiveness
ShGRAS6A	TGACG-motif	TGACG	658	5	+	Hordeum vulgare	cis-acting regulatory element involved in the MeJA-responsiveness
ShGRAS6A	TCA	TCATCTTCAT	380	9	-	Pisum sativum
ShGRAS6A	MYC	CATGTG	361	6	-	Arabidopsis thaliana
ShGRAS7A	MYB	CAACAG	466	6	-	Arabidopsis thaliana
ShGRAS7A	MYB	TAACCA	1024	6	-	Arabidopsis thaliana
ShGRAS7A	MYB	CAACCA	1281	6	-	Arabidopsis thaliana
ShGRAS7A	MYB	CAACAG	1939	6	+	Arabidopsis thaliana
ShGRAS7A	ARE	AAACCA	1993	6	-	Zea mays	cis-acting regulatory element essential for the anaerobic induction
ShGRAS7A	P-box	CCTTTTG	160	7	+	Oryza sativa	gibberellin-responsive element
ShGRAS7A	P-box	CCTTTTG	1523	7	+	Oryza sativa	gibberellin-responsive element
ShGRAS7A	TCA-element	CCATCTTTTT	149	9	+	Nicotiana tabacum	cis-acting element involved in salicylic acid responsiveness
ShGRAS7A	ABRE4	CACGTA	101	6	+	Zea mays
ShGRAS7A	GC-motif	CCCCCG	1695	6	+	Zea mays	enhancer-like element involved in anoxic specific inducibility
ShGRAS7A	CCGTCC motif	CCGTCC	1560	6	+	Nicotiana tabacum
ShGRAS7A	CCGTCC motif	CCGTCC	1698	6	+	Nicotiana tabacum
ShGRAS7A	A-box	CCGTCC	1560	6	+	Petroselinum crispum	cis-acting regulatory element
ShGRAS7A	A-box	CCGTCC	1698	6	+	Petroselinum crispum	cis-acting regulatory element
ShGRAS7A	ABRE3a	TACGTG	101	6	-	Zea mays
ShGRAS7A	MYB-like sequence	TAACCA	1024	6	-	Arabidopsis thaliana
ShGRAS7A	CGTCA-motif	CGTCA	992	5	-	Hordeum vulgare	cis-acting regulatory element involved in the MeJA-responsiveness
ShGRAS7A	CGTCA-motif	CGTCA	1639	5	-	Hordeum vulgare	cis-acting regulatory element involved in the MeJA-responsiveness
ShGRAS7A	as-1	TGACG	992	5	+	Arabidopsis thaliana
ShGRAS7A	as-1	TGACG	1639	5	+	Arabidopsis thaliana
ShGRAS7A	CCGTCC-box	CCGTCC	1560	6	+	Petroselinum hortense
ShGRAS7A	CCGTCC-box	CCGTCC	1698	6	+	Petroselinum hortense
ShGRAS7A	Box 4	ATTAAT	743	6	+	Petroselinum crispum	part of a conserved DNA module involved in light responsiveness
ShGRAS7A	ABRE	ACGTG	101	5	-	Arabidopsis thaliana	cis-acting element involved in the abscisic acid responsiveness
ShGRAS7A	TGACG-motif	TGACG	992	5	+	Hordeum vulgare	cis-acting regulatory element involved in the MeJA-responsiveness
ShGRAS7A	TGACG-motif	TGACG	1639	5	+	Hordeum vulgare	cis-acting regulatory element involved in the MeJA-responsiveness
ShGRAS7A	TCA	TCATCTTCAT	880	9	+	Pisum sativum
ShGRAS7A	TCA	TCATCTTCAT	1715	10	-	Pisum sativum
ShGRAS7A	W box	TTGACC	1225	6	+	Arabidopsis thaliana
ShGRAS7A	MYC	CATTTG	199	6	-	Arabidopsis thaliana
ShGRAS7A	MYC	CATTTG	900	6	-	Arabidopsis thaliana
ShGRAS7A	MYC	CATGTG	919	6	-	Arabidopsis thaliana
ShGRAS7A	MYC	CATTTG	1222	6	+	Arabidopsis thaliana
ShGRAS7A	MYC	CATTTG	1480	6	-	Arabidopsis thaliana
ShGRAS7A	MYC	CATTTG	1953	6	+	Arabidopsis thaliana
ShGRAS7A	AE-box	AGAAACAA	958	8	+	Arabidopsis thaliana	part of a module for light response
ShGRAS7A	AAGAA-motif	GAAAGAA	1683	7	+	Avena sativa
ShGRAS7A	Myb	TAACTG	1081	6	-	Arabidopsis thaliana
ShGRAS7A	Myb	TAACTG	1199	6	+	Arabidopsis thaliana
ShGRAS7A	I-box	GTATAAGGCC	1170	9	+	Larix laricina	part of a light responsive element
ShGRAS7A	I-box	AGATAAGG	1805	8	-	Triticum aestivum	part of a light responsive element
ShGRAS7A	RY-element	CATGCATG	1730	8	-	Helianthus annuus	cis-acting regulatory element involved in seed-specific regulation
ShGRAS7A	GATA-motif	AAGATAAGATT	330	10	+	Arabidopsis thaliana	part of a light responsive element
ShGRAS7A	GATA-motif	GATAGGA	731	7	+	Arabidopsis thaliana	part of a light responsive element
ShGRAS7A	Myb-binding site	CAACAG	466	6	-	Nicotiana tabacum
ShGRAS7A	Myb-binding site	CAACAG	1939	6	+	Nicotiana tabacum
ShGRAS7A	ERE	ATTTTAAA	638	8	+	Nicotiana glutinos
ShGRAS7A	WRE3	CCACCT	1654	6	+	Pisum sativum
ShGRAS7A	GA-motif	ATAGATAA	1807	8	-	Arabidopsis thaliana	part of a light responsive element
ShGRAS7A	G-box	TACGTG	101	6	-	Arabidopsis thaliana	cis-acting regulatory element involved in light responsiveness
ShGRAS7A	TGA-element	AACGAC	32	6	+	Brassica oleracea	auxin-responsive element
ShGRAS7A	GT1-motif	GGTTAA	1025	6	+	Arabidopsis thaliana	light responsive element
ShGRAS7A	MSA-like	(T/C)C(T/C)AACGG(T/C)(T/C)A	405	8.5	-	Catharanthus roseus	cis-acting element involved in cell cycle regulation
ShGRAS7A	MSA-like	TCAAACGGT	407	9	-	Catharanthus roseus	cis-acting element involved in cell cycle regulation
ShGRAS7A	TATC-box	TATCCCA	1439	7	-	Oryza sativa	cis-acting element involved in gibberellin-responsiveness
ShGRAS7A	STRE	AGGGG	1751	5	-	Arabidopsis thaliana
ShGRAS8A	MYB	CAACCA	230	6	-	Arabidopsis thaliana
ShGRAS8A	MYB	TAACCA	891	6	-	Arabidopsis thaliana
ShGRAS8A	MYB	CAACAG	1019	6	+	Arabidopsis thaliana
ShGRAS8A	MYB	CAACCA	1619	6	-	Arabidopsis thaliana
ShGRAS8A	ARE	AAACCA	1068	6	-	Zea mays	cis-acting regulatory element essential for the anaerobic induction
ShGRAS8A	GC-motif	CCCCCG	254	6	-	Zea mays	enhancer-like element involved in anoxic specific inducibility
ShGRAS8A	GC-motif	CCCCCG	1926	6	+	Zea mays	enhancer-like element involved in anoxic specific inducibility
ShGRAS8A	CCGTCC motif	CCGTCC	1963	6	-	Nicotiana tabacum
ShGRAS8A	A-box	CCGTCC	1963	6	-	Petroselinum crispum	cis-acting regulatory element
ShGRAS8A	MYB-like sequence	TAACCA	891	6	-	Arabidopsis thaliana
ShGRAS8A	as-1	TGACG	364	5	-	Arabidopsis thaliana
ShGRAS8A	CGTCA-motif	CGTCA	364	5	+	Hordeum vulgare	cis-acting regulatory element involved in the MeJA-responsiveness
ShGRAS8A	Sp1	GGGCGG	1923	6	-	Oryza sativa	light responsive element
ShGRAS8A	Sp1	GGGCGG	1929	6	-	Oryza sativa	light responsive element
ShGRAS8A	Sp1	GGGCGG	1989	6	-	Oryza sativa	light responsive element
ShGRAS8A	O2-site	GTTGACGTGA	430	9	+	Zea mays	cis-acting regulatory element involved in zein metabolism regulation
ShGRAS8A	LTR	CCGAAA	238	6	+	Hordeum vulgare	cis-acting element involved in low-temperature responsiveness
ShGRAS8A	CCGTCC-box	CCGTCC	1963	6	-	Petroselinum hortense
ShGRAS8A	Box 4	ATTAAT	302	6	+	Petroselinum crispum	part of a conserved DNA module involved in light responsiveness
ShGRAS8A	Box 4	ATTAAT	650	6	+	Petroselinum crispum	part of a conserved DNA module involved in light responsiveness
ShGRAS8A	Box 4	ATTAAT	654	6	+	Petroselinum crispum	part of a conserved DNA module involved in light responsiveness
ShGRAS8A	Box 4	ATTAAT	880	6	+	Petroselinum crispum	part of a conserved DNA module involved in light responsiveness
ShGRAS8A	Box 4	ATTAAT	1152	6	-	Petroselinum crispum	part of a conserved DNA module involved in light responsiveness
ShGRAS8A	ABRE	ACGTG	1882	5	+	Arabidopsis thaliana	cis-acting element involved in the abscisic acid responsiveness
ShGRAS8A	TGACG-motif	TGACG	364	5	-	Hordeum vulgare	cis-acting regulatory element involved in the MeJA-responsiveness
ShGRAS8A	TCA	TCATCTTCAT	582	9	-	Pisum sativum
ShGRAS8A	TCA	TCATCTTCAT	787	9	-	Pisum sativum
ShGRAS8A	MYC	CATTTG	563	6	-	Arabidopsis thaliana
ShGRAS8A	GARE-motif	TCTGTTG	1019	7	-	Brassica oleracea	gibberellin-responsive element
ShGRAS8A	RY-element	CATGCATG	40	8	+	Helianthus annuus	cis-acting regulatory element involved in seed-specific regulation
ShGRAS8A	RY-element	CATGCATG	1629	8	-	Helianthus annuus	cis-acting regulatory element involved in seed-specific regulation
ShGRAS8A	Myb-binding site	CAACAG	1019	6	+	Nicotiana tabacum
ShGRAS8A	GA-motif	ATAGATAA	1166	8	-	Arabidopsis thaliana	part of a light responsive element
ShGRAS8A	WRE3	CCACCT	13	6	+	Pisum sativum
ShGRAS8A	WRE3	CCACCT	470	6	-	Pisum sativum
ShGRAS8A	WRE3	CCACCT	1982	6	+	Pisum sativum
ShGRAS8A	ERE	ATTTTAAA	969	8	-	Nicotiana glutinos
ShGRAS8A	CAT-box	GCCACT	326	6	+	Arabidopsis thaliana	cis-acting regulatory element related to meristem expression
ShGRAS8A	DRE core	GCCGAC	558	6	+	Arabidopsis thaliana
ShGRAS8A	DRE core	GCCGAC	1765	6	+	Arabidopsis thaliana
ShGRAS8A	G-box	CACGTC	1881	6	-	Zea mays	cis-acting regulatory element involved in light responsiveness
ShGRAS8A	STRE	AGGGG	485	5	+	Arabidopsis thaliana
ShGRAS8A	STRE	AGGGG	729	5	+	Arabidopsis thaliana
ShGRAS8A	STRE	AGGGG	1699	5	-	Arabidopsis thaliana
ShGRAS8A	STRE	AGGGG	1809	5	-	Arabidopsis thaliana
ShGRAS8A	STRE	AGGGG	1866	5	-	Arabidopsis thaliana
ShGRAS8A	STRE	AGGGG	1992	5	-	Arabidopsis thaliana
ShGRAS9A	CCGTCC motif	CCGTCC	8	6	-	Nicotiana tabacum
ShGRAS9A	A-box	CCGTCC	8	6	-	Petroselinum crispum	cis-acting regulatory element
ShGRAS9A	ABRE3a	TACGTG	20	6	+	Zea mays
ShGRAS9A	TC-rich repeats	GTTTTCTTAC	418	9	+	Nicotiana tabacum	cis-acting element involved in defense and stress responsiveness
ShGRAS9A	TC-rich repeats	ATTCTCTAAC	1770	9	+	Nicotiana tabacum	cis-acting element involved in defense and stress responsiveness
ShGRAS9A	ABRE4	CACGTA	20	6	-	Zea mays
ShGRAS9A	GC-motif	CCCCCG	1032	6	-	Zea mays	enhancer-like element involved in anoxic specific inducibility
ShGRAS9A	ARE	AAACCA	90	6	-	Zea mays	cis-acting regulatory element essential for the anaerobic induction
ShGRAS9A	ARE	AAACCA	1039	6	-	Zea mays	cis-acting regulatory element essential for the anaerobic induction
ShGRAS9A	MYB	CAACCA	231	6	-	Arabidopsis thaliana
ShGRAS9A	MYB	CAACAG	917	6	+	Arabidopsis thaliana
ShGRAS9A	MYB	CAACAG	1107	6	-	Arabidopsis thaliana
ShGRAS9A	MYB	CAACAG	1822	6	-	Arabidopsis thaliana
ShGRAS9A	AT1-motif	AATTATTTTTTATT	1556	13	+	Solanum tuberosum	part of a light responsive module
ShGRAS9A	W box	TTGACC	935	6	+	Arabidopsis thaliana
ShGRAS9A	W box	TTGACC	1016	6	-	Arabidopsis thaliana
ShGRAS9A	MYC	CATGTG	80	6	+	Arabidopsis thaliana
ShGRAS9A	MYC	CATGTG	1807	6	-	Arabidopsis thaliana
ShGRAS9A	MYC	CAATTG	1952	6	-	Arabidopsis thaliana
ShGRAS9A	chs-CMA1a	TTACTTAA	686	8	+	Daucus carota	part of a light responsive element
ShGRAS9A	ABRE	ACGTG	21	5	+	Arabidopsis thaliana	cis-acting element involved in the abscisic acid responsiveness
ShGRAS9A	ABRE	CGCACGTGTC	1010	9	+	Hordeum vulgare	cis-acting element involved in the abscisic acid responsiveness
ShGRAS9A	TGACG-motif	TGACG	160	5	-	Hordeum vulgare	cis-acting regulatory element involved in the MeJA-responsiveness
ShGRAS9A	TGACG-motif	TGACG	1149	5	+	Hordeum vulgare	cis-acting regulatory element involved in the MeJA-responsiveness
ShGRAS9A	TCA	TCATCTTCAT	1839	9	+	Pisum sativum
ShGRAS9A	CCGTCC-box	CCGTCC	8	6	-	Petroselinum hortense
ShGRAS9A	Box 4	ATTAAT	803	6	+	Petroselinum crispum	part of a conserved DNA module involved in light responsiveness
ShGRAS9A	as-1	TGACG	160	5	-	Arabidopsis thaliana
ShGRAS9A	as-1	TGACG	1149	5	+	Arabidopsis thaliana
ShGRAS9A	CGTCA-motif	CGTCA	160	5	+	Hordeum vulgare	cis-acting regulatory element involved in the MeJA-responsiveness
ShGRAS9A	CGTCA-motif	CGTCA	1149	5	-	Hordeum vulgare	cis-acting regulatory element involved in the MeJA-responsiveness
ShGRAS9A	LTR	CCGAAA	906	6	+	Hordeum vulgare	cis-acting element involved in low-temperature responsiveness
ShGRAS9A	Myb-binding site	CAACAG	917	6	+	Nicotiana tabacum
ShGRAS9A	Myb-binding site	CAACAG	1107	6	-	Nicotiana tabacum
ShGRAS9A	Myb-binding site	CAACAG	1822	6	-	Nicotiana tabacum
ShGRAS9A	WRE3	CCACCT	939	6	+	Pisum sativum
ShGRAS9A	WRE3	CCACCT	1199	6	+	Pisum sativum
ShGRAS9A	GATA-motif	AAGATAAGATT	146	10	+	Arabidopsis thaliana	part of a light responsive element
ShGRAS9A	Myb	TAACTG	1506	6	+	Arabidopsis thaliana
ShGRAS9A	Myb	TAACTG	1513	6	+	Arabidopsis thaliana
ShGRAS9A	Myb	CAACTG	1657	6	-	Arabidopsis thaliana
ShGRAS9A	GARE-motif	TCTGTTG	917	7	-	Brassica oleracea	gibberellin-responsive element
ShGRAS9A	GARE-motif	TCTGTTG	1106	7	+	Brassica oleracea	gibberellin-responsive element
ShGRAS9A	TCT-motif	TCTTAC	1774	6	+	Arabidopsis thaliana	part of a light responsive element
ShGRAS9A	TCT-motif	TCTTAC	1940	6	+	Arabidopsis thaliana	part of a light responsive element
ShGRAS9A	HD-Zip 1	CAAT(A/T)ATTG	272	8	+	Arabidopsis thaliana	element involved in differentiation of the palisade mesophyll cells
ShGRAS9A	TCCC-motif	TCTCCCT	1448	7	-	Spinacia oleracea	part of a light responsive element
ShGRAS9A	STRE	AGGGG	1586	5	+	Arabidopsis thaliana
ShGRAS9A	STRE	AGGGG	1598	5	-	Arabidopsis thaliana
ShGRAS9A	STRE	AGGGG	1907	5	-	Arabidopsis thaliana
ShGRAS9A	MBS	CAACTG	1657	6	-	Arabidopsis thaliana	MYB binding site involved in drought-inducibility
ShGRAS9A	G-box	TACGTG	20	6	+	Arabidopsis thaliana	cis-acting regulatory element involved in light responsiveness
ShGRAS9A	G-box	CACGAC	36	6	-	Zea mays	cis-acting regulatory element involved in light responsiveness
ShGRAS9A	G-box	CACGAC	1243	6	-	Zea mays	cis-acting regulatory element involved in light responsiveness
ShGRAS9A	Myc	TCTCTTA	1772	7	+	Arabidopsis thaliana
ShGRAS10A	WRE3	CCACCT	348	6	-	Pisum sativum
ShGRAS10A	WRE3	CCACCT	418	6	+	Pisum sativum
ShGRAS10A	WRE3	CCACCT	597	6	-	Pisum sativum
ShGRAS10A	WRE3	CCACCT	1545	6	-	Pisum sativum
ShGRAS10A	WRE3	CCACCT	1607	6	-	Pisum sativum
ShGRAS10A	WRE3	CCACCT	1748	6	+	Pisum sativum
ShGRAS10A	Myb-binding site	CAACAG	209	6	-	Nicotiana tabacum
ShGRAS10A	Myb-binding site	CAACAG	1365	6	+	Nicotiana tabacum
ShGRAS10A	Myb-binding site	CAACAG	1574	6	+	Nicotiana tabacum
ShGRAS10A	GARE-motif	TCTGTTG	1365	7	-	Brassica oleracea	gibberellin-responsive element
ShGRAS10A	Myb	CAACTG	1655	6	-	Arabidopsis thaliana
ShGRAS10A	WUN-motif	AAATTACT	1376	8	-	Nicotiana glutinosa
ShGRAS10A	GT1-motif	GGTTAA	1389	6	-	Arabidopsis thaliana	light responsive element
ShGRAS10A	TCCC-motif	TCTCCCT	1423	7	+	Spinacia oleracea	part of a light responsive element
ShGRAS10A	STRE	AGGGG	18	5	+	Arabidopsis thaliana
ShGRAS10A	STRE	AGGGG	1623	5	-	Arabidopsis thaliana
ShGRAS10A	STRE	AGGGG	1815	5	-	Arabidopsis thaliana
ShGRAS10A	box S	AGCCACC	1779	7	+	Arabidopsis thaliana
ShGRAS10A	ATCT-motif	AATCTAATCC	377	9	-	Pisum sativum	part of a conserved DNA module involved in light responsiveness
ShGRAS10A	ATCT-motif	AATCTAATCC	439	9	-	Pisum sativum	part of a conserved DNA module involved in light responsiveness
ShGRAS10A	G-box	TAAACGTG	772	8	-	Brassica oleracea	cis-acting regulatory element involved in light responsiveness
ShGRAS10A	G-box	CACGAC	1114	6	-	Zea mays	cis-acting regulatory element involved in light responsiveness
ShGRAS10A	MBS	CAACTG	1655	6	-	Arabidopsis thaliana	MYB binding site involved in drought-inducibility
ShGRAS10A	DRE core	GCCGAC	1095	6	-	Arabidopsis thaliana
ShGRAS10A	MYB recognition site	CCGTTG	1646	6	+	Arabidopsis thaliana
ShGRAS10A	MYB	CAACAG	209	6	-	Arabidopsis thaliana
ShGRAS10A	MYB	TAACCA	600	6	-	Arabidopsis thaliana
ShGRAS10A	MYB	TAACCA	643	6	+	Arabidopsis thaliana
ShGRAS10A	MYB	CAACCA	1078	6	+	Arabidopsis thaliana
ShGRAS10A	MYB	CAACAG	1365	6	+	Arabidopsis thaliana
ShGRAS10A	MYB	CAACAG	1574	6	+	Arabidopsis thaliana
ShGRAS10A	MYB	CAACCA	1788	6	+	Arabidopsis thaliana
ShGRAS10A	ARE	AAACCA	1774	6	+	Zea mays	cis-acting regulatory element essential for the anaerobic induction
ShGRAS10A	chs-CMA1a	TTACTTAA	1373	8	-	Daucus carota	part of a light responsive element
ShGRAS10A	G-Box	CACGTT	772	6	+	Pisum sativum	cis-acting regulatory element involved in light responsiveness
ShGRAS10A	ABRE	TACGGTC	727	7	-	Arabidopsis thaliana	cis-acting element involved in the abscisic acid responsiveness
ShGRAS10A	ABRE	ACGTG	772	5	-	Arabidopsis thaliana	cis-acting element involved in the abscisic acid responsiveness
ShGRAS10A	MYC	CAATTG	150	6	+	Arabidopsis thaliana
ShGRAS10A	MYC	CATGTG	1342	6	-	Arabidopsis thaliana
ShGRAS10A	MYB-like sequence	TAACCA	600	6	-	Arabidopsis thaliana
ShGRAS10A	MYB-like sequence	TAACCA	643	6	+	Arabidopsis thaliana
ShGRAS10A	AC-I	(T/C)C(T/C)(C/T)ACC(T/C)ACC	1690	8.5	+	Phaseolus vulgaris
ShGRAS10A	Sp1	GGGCGG	673	6	+	Oryza sativa	light responsive element
ShGRAS10A	Sp1	GGGCGG	1393	6	-	Oryza sativa	light responsive element
ShGRAS10A	Sp1	GGGCGG	1619	6	-	Oryza sativa	light responsive element
ShGRAS10A	Sp1	GGGCGG	1948	6	-	Oryza sativa	light responsive element
ShGRAS10A	Sp1	GGGCGG	1955	6	-	Oryza sativa	light responsive element
ShGRAS10A	Box 4	ATTAAT	906	6	+	Petroselinum crispum	part of a conserved DNA module involved in light responsiveness
ShGRAS11A	ARE	AAACCA	44	6	+	Zea mays	cis-acting regulatory element essential for the anaerobic induction
ShGRAS11A	ARE	AAACCA	275	6	-	Zea mays	cis-acting regulatory element essential for the anaerobic induction
ShGRAS11A	ARE	AAACCA	874	6	-	Zea mays	cis-acting regulatory element essential for the anaerobic induction
ShGRAS11A	ARE	AAACCA	1774	6	+	Zea mays	cis-acting regulatory element essential for the anaerobic induction
ShGRAS11A	TCA-element	TCAGAAGAGG	752	9	+	Brassica oleracea	cis-acting element involved in salicylic acid responsiveness
ShGRAS11A	MYB	CAACAG	1365	6	+	Arabidopsis thaliana
ShGRAS11A	MYB	CAACAG	1574	6	+	Arabidopsis thaliana
ShGRAS11A	MYB	CAACCA	1788	6	+	Arabidopsis thaliana
ShGRAS11A	as-1	TGACG	417	5	+	Arabidopsis thaliana
ShGRAS11A	as-1	TGACG	558	5	-	Arabidopsis thaliana
ShGRAS11A	CGTCA-motif	CGTCA	417	5	-	Hordeum vulgare	cis-acting regulatory element involved in the MeJA-responsiveness
ShGRAS11A	CGTCA-motif	CGTCA	558	5	+	Hordeum vulgare	cis-acting regulatory element involved in the MeJA-responsiveness
ShGRAS11A	AC-I	(T/C)C(T/C)(C/T)ACC(T/C)ACC	1690	8.5	+	Phaseolus vulgaris
ShGRAS11A	LTR	CCGAAA	622	6	+	Hordeum vulgare	cis-acting element involved in low-temperature responsiveness
ShGRAS11A	Sp1	GGGCGG	1393	6	-	Oryza sativa	light responsive element
ShGRAS11A	Sp1	GGGCGG	1619	6	-	Oryza sativa	light responsive element
ShGRAS11A	Sp1	GGGCGG	1948	6	-	Oryza sativa	light responsive element
ShGRAS11A	Sp1	GGGCGG	1955	6	-	Oryza sativa	light responsive element
ShGRAS11A	MYC	CATTTG	212	6	-	Arabidopsis thaliana
ShGRAS11A	MYC	CATGTG	631	6	-	Arabidopsis thaliana
ShGRAS11A	MYC	CATGTG	1342	6	-	Arabidopsis thaliana
ShGRAS11A	chs-CMA1a	TTACTTAA	1373	8	-	Daucus carota	part of a light responsive element
ShGRAS11A	TGACG-motif	TGACG	417	5	+	Hordeum vulgare	cis-acting regulatory element involved in the MeJA-responsiveness
ShGRAS11A	TGACG-motif	TGACG	558	5	-	Hordeum vulgare	cis-acting regulatory element involved in the MeJA-responsiveness
ShGRAS11A	ABRE	ACGTG	556	5	-	Arabidopsis thaliana	cis-acting element involved in the abscisic acid responsiveness
ShGRAS11A	I-box	cGATAAGGCG	441	9	+	Zea mays	part of a light responsive element
ShGRAS11A	I-box	AAGATAAGGCT	903	10	-	Gossypium hirsutum	part of a light responsive element
ShGRAS11A	GARE-motif	TCTGTTG	1365	7	-	Brassica oleracea	gibberellin-responsive element
ShGRAS11A	AAGAA-motif	GAAAGAA	301	7	-	Avena sativa
ShGRAS11A	Myb	CAACTG	318	6	-	Arabidopsis thaliana
ShGRAS11A	Myb	CAACTG	1655	6	-	Arabidopsis thaliana
ShGRAS11A	WUN-motif	AAATTACT	1376	8	-	Nicotiana glutinosa
ShGRAS11A	WRE3	CCACCT	378	6	+	Pisum sativum
ShGRAS11A	WRE3	CCACCT	1545	6	-	Pisum sativum
ShGRAS11A	WRE3	CCACCT	1607	6	-	Pisum sativum
ShGRAS11A	WRE3	CCACCT	1748	6	+	Pisum sativum
ShGRAS11A	Myb-binding site	CAACAG	1365	6	+	Nicotiana tabacum
ShGRAS11A	Myb-binding site	CAACAG	1574	6	+	Nicotiana tabacum
ShGRAS11A	GATA-motif	GATAGGA	827	7	+	Arabidopsis thaliana	part of a light responsive element
ShGRAS11A	G-box	CACGTC	556	6	+	Zea mays	cis-acting regulatory element involved in light responsiveness
ShGRAS11A	MBS	CAACTG	318	6	-	Arabidopsis thaliana	MYB binding site involved in drought-inducibility
ShGRAS11A	MBS	CAACTG	1655	6	-	Arabidopsis thaliana	MYB binding site involved in drought-inducibility
ShGRAS11A	MYB recognition site	CCGTTG	1646	6	+	Arabidopsis thaliana
ShGRAS11A	box S	AGCCACC	1779	7	+	Arabidopsis thaliana
ShGRAS11A	TCCC-motif	TCTCCCT	1423	7	+	Spinacia oleracea	part of a light responsive element
ShGRAS11A	STRE	AGGGG	501	5	+	Arabidopsis thaliana
ShGRAS11A	STRE	AGGGG	867	5	+	Arabidopsis thaliana
ShGRAS11A	STRE	AGGGG	1623	5	-	Arabidopsis thaliana
ShGRAS11A	STRE	AGGGG	1815	5	-	Arabidopsis thaliana
ShGRAS11A	GT1-motif	GGTTAA	1389	6	-	Arabidopsis thaliana	light responsive element
ShGRAS12A	CAT-box	GCCACT	42	6	-	Arabidopsis thaliana	cis-acting regulatory element related to meristem expression
ShGRAS12A	CAT-box	GCCACT	332	6	+	Arabidopsis thaliana	cis-acting regulatory element related to meristem expression
ShGRAS12A	CAT-box	GCCACT	1681	6	+	Arabidopsis thaliana	cis-acting regulatory element related to meristem expression
ShGRAS12A	box S	AGCCACC	497	7	+	Arabidopsis thaliana
ShGRAS12A	box S	AGCCACC	1061	7	-	Arabidopsis thaliana
ShGRAS12A	box S	AGCCACC	1743	7	-	Arabidopsis thaliana
ShGRAS12A	G-box	CACGTG	374	6	+	Arabidopsis thaliana	cis-acting regulatory element involved in light responsiveness
ShGRAS12A	DRE core	GCCGAC	430	6	-	Arabidopsis thaliana
ShGRAS12A	DRE core	GCCGAC	571	6	+	Arabidopsis thaliana
ShGRAS12A	MBS	CAACTG	124	6	-	Arabidopsis thaliana	MYB binding site involved in drought-inducibility
ShGRAS12A	MBS	CAACTG	487	6	+	Arabidopsis thaliana	MYB binding site involved in drought-inducibility
ShGRAS12A	MYB recognition site	CCGTTG	195	6	-	Arabidopsis thaliana
ShGRAS12A	MYB recognition site	CCGTTG	1234	6	+	Arabidopsis thaliana
ShGRAS12A	STRE	AGGGG	827	5	-	Arabidopsis thaliana
ShGRAS12A	TATC-box	TATCCCA	526	7	-	Oryza sativa	cis-acting element involved in gibberellin-responsiveness
ShGRAS12A	I-box	gGATAAGGTG	144	9	+	Zea mays	part of a light responsive element
ShGRAS12A	AAGAA-motif	GAAAGAA	766	7	-	Avena sativa
ShGRAS12A	Myb	CAACTG	124	6	-	Arabidopsis thaliana
ShGRAS12A	Myb	CAACTG	487	6	+	Arabidopsis thaliana
ShGRAS12A	GATA-motif	GATAGGA	1042	7	+	Arabidopsis thaliana	part of a light responsive element
ShGRAS12A	GATA-motif	GATAGGA	1571	7	+	Arabidopsis thaliana	part of a light responsive element
ShGRAS12A	WRE3	CCACCT	234	6	+	Pisum sativum
ShGRAS12A	WRE3	CCACCT	1831	6	-	Pisum sativum
ShGRAS12A	Myb-binding site	CAACAG	384	6	-	Nicotiana tabacum
ShGRAS12A	LTR	CCGAAA	769	6	-	Hordeum vulgare	cis-acting element involved in low-temperature responsiveness
ShGRAS12A	ABRE	CACGTG	374	6	+	Arabidopsis thaliana	cis-acting element involved in the abscisic acid responsiveness
ShGRAS12A	ABRE	ACGTG	375	5	+	Arabidopsis thaliana	cis-acting element involved in the abscisic acid responsiveness
ShGRAS12A	G-Box	CACGTG	374	6	+	Pisum sativum	cis-acting regulatory element involved in light responsiveness
ShGRAS12A	MYC	CATTTG	177	6	+	Arabidopsis thaliana
ShGRAS12A	MYC	CATGTG	559	6	-	Arabidopsis thaliana
ShGRAS12A	W box	TTGACC	297	6	-	Arabidopsis thaliana
ShGRAS12A	W box	TTGACC	1390	6	-	Arabidopsis thaliana
ShGRAS12A	MYB	CAACAG	384	6	-	Arabidopsis thaliana
ShGRAS12A	MYB	CAACCA	720	6	-	Arabidopsis thaliana
ShGRAS12A	MYB	CAACCA	1433	6	-	Arabidopsis thaliana
ShGRAS12A	TCA-element	CCATCTTTTT	873	9	-	Nicotiana tabacum	cis-acting element involved in salicylic acid responsiveness
ShGRAS12A	TCA-element	CCATCTTTTT	1500	9	+	Nicotiana tabacum	cis-acting element involved in salicylic acid responsiveness
ShGRAS12A	TCA-element	CCATCTTTTT	1598	9	-	Nicotiana tabacum	cis-acting element involved in salicylic acid responsiveness
ShGRAS12A	ARE	AAACCA	1299	6	-	Zea mays	cis-acting regulatory element essential for the anaerobic induction
ShGRAS12A	ARE	AAACCA	1521	6	+	Zea mays	cis-acting regulatory element essential for the anaerobic induction
ShGRAS13A	STRE	AGGGG	571	5	-	Arabidopsis thaliana
ShGRAS13A	STRE	AGGGG	1279	5	+	Arabidopsis thaliana
ShGRAS13A	STRE	AGGGG	1321	5	+	Arabidopsis thaliana
ShGRAS13A	STRE	AGGGG	1408	5	+	Arabidopsis thaliana
ShGRAS13A	STRE	AGGGG	1746	5	+	Arabidopsis thaliana
ShGRAS13A	GT1-motif	GGTTAAT	382	7	+	Avena sativa	light responsive element
ShGRAS13A	GT1-motif	GGTTAA	567	6	-	Arabidopsis thaliana	light responsive element
ShGRAS13A	GT1-motif	GGTTAA	599	6	-	Arabidopsis thaliana	light responsive element
ShGRAS13A	TGA-element	AACGAC	253	6	-	Brassica oleracea	auxin-responsive element
ShGRAS13A	G-box	CACGAC	208	6	-	Zea mays	cis-acting regulatory element involved in light responsiveness
ShGRAS13A	G-box	TAACACGTAG	1198	9	+	Brassica oleracea	cis-acting regulatory element involved in light responsiveness
ShGRAS13A	box S	AGCCACC	1904	7	+	Arabidopsis thaliana
ShGRAS13A	Myb-binding site	CAACAG	574	6	-	Nicotiana tabacum
ShGRAS13A	Myb-binding site	CAACAG	1515	6	-	Nicotiana tabacum
ShGRAS13A	WRE3	CCACCT	1524	6	+	Pisum sativum
ShGRAS13A	AAGAA-motif	GAAAGAA	317	7	+	Avena sativa
ShGRAS13A	AAGAA-motif	GAAAGAA	321	7	+	Avena sativa
ShGRAS13A	MYC	CATTTG	790	6	-	Arabidopsis thaliana
ShGRAS13A	MYC	CATTTG	1013	6	+	Arabidopsis thaliana
ShGRAS13A	MYC	CATTTG	1910	6	-	Arabidopsis thaliana
ShGRAS13A	ABRE	ACGTG	146	5	-	Arabidopsis thaliana	cis-acting element involved in the abscisic acid responsiveness
ShGRAS13A	TGACG-motif	TGACG	1000	5	-	Hordeum vulgare	cis-acting regulatory element involved in the MeJA-responsiveness
ShGRAS13A	TGACG-motif	TGACG	1269	5	+	Hordeum vulgare	cis-acting regulatory element involved in the MeJA-responsiveness
ShGRAS13A	G-Box	CACGTT	146	6	+	Pisum sativum	cis-acting regulatory element involved in light responsiveness
ShGRAS13A	CCGTCC-box	CCGTCC	1567	6	+	Petroselinum hortense
ShGRAS13A	O2-site	GATGATGTGG	1063	9	-	Zea mays	cis-acting regulatory element involved in zein metabolism regulation
ShGRAS13A	O2-site	GATGATGTGG	1647	9	+	Zea mays	cis-acting regulatory element involved in zein metabolism regulation
ShGRAS13A	Sp1	GGGCGG	1671	6	+	Oryza sativa	light responsive element
ShGRAS13A	Sp1	GGGCGG	1843	6	+	Oryza sativa	light responsive element
ShGRAS13A	LTR	CCGAAA	1180	6	+	Hordeum vulgare	cis-acting element involved in low-temperature responsiveness
ShGRAS13A	LTR	CCGAAA	1881	6	-	Hordeum vulgare	cis-acting element involved in low-temperature responsiveness
ShGRAS13A	MYB-like sequence	TAACCA	381	6	-	Arabidopsis thaliana
ShGRAS13A	CGTCA-motif	CGTCA	1000	5	+	Hordeum vulgare	cis-acting regulatory element involved in the MeJA-responsiveness
ShGRAS13A	CGTCA-motif	CGTCA	1269	5	-	Hordeum vulgare	cis-acting regulatory element involved in the MeJA-responsiveness
ShGRAS13A	as-1	TGACG	1000	5	-	Arabidopsis thaliana
ShGRAS13A	as-1	TGACG	1269	5	+	Arabidopsis thaliana
ShGRAS13A	A-box	CCGTCC	1567	6	+	Petroselinum crispum	cis-acting regulatory element
ShGRAS13A	CCGTCC motif	CCGTCC	1567	6	+	Nicotiana tabacum
ShGRAS13A	GC-motif	CCCCCG	1921	6	+	Zea mays	enhancer-like element involved in anoxic specific inducibility
ShGRAS13A	ARE	AAACCA	153	6	-	Zea mays	cis-acting regulatory element essential for the anaerobic induction
ShGRAS13A	ARE	AAACCA	1878	6	-	Zea mays	cis-acting regulatory element essential for the anaerobic induction
ShGRAS13A	MYB	TAACCA	381	6	-	Arabidopsis thaliana
ShGRAS13A	MYB	CAACAG	574	6	-	Arabidopsis thaliana
ShGRAS13A	MYB	CAACAG	1515	6	-	Arabidopsis thaliana
ShGRAS14A	G-box	TACGTG	554	6	+	Arabidopsis thaliana	cis-acting regulatory element involved in light responsiveness
ShGRAS14A	G-box	TACGTG	932	6	-	Arabidopsis thaliana	cis-acting regulatory element involved in light responsiveness
ShGRAS14A	MBS	CAACTG	213	6	+	Arabidopsis thaliana	MYB binding site involved in drought-inducibility
ShGRAS14A	Myc	TCTCTTA	866	7	-	Arabidopsis thaliana
ShGRAS14A	CAT-box	GCCACT	985	6	-	Arabidopsis thaliana	cis-acting regulatory element related to meristem expression
ShGRAS14A	CAG-motif	GAAAGGCAGAC	1814	10	+	Arabidopsis thaliana	part of a light response element
ShGRAS14A	TCCC-motif	TCTCCCT	1394	7	+	Spinacia oleracea	part of a light responsive element
ShGRAS14A	STRE	AGGGG	315	5	+	Arabidopsis thaliana
ShGRAS14A	STRE	AGGGG	568	5	+	Arabidopsis thaliana
ShGRAS14A	GARE-motif	TCTGTTG	1009	7	+	Brassica oleracea	gibberellin-responsive element
ShGRAS14A	Myb	CAACTG	213	6	+	Arabidopsis thaliana
ShGRAS14A	WUN-motif	CCATTTCAA	909	9	+	Nicotiana glutinosa
ShGRAS14A	WRE3	CCACCT	112	6	+	Pisum sativum
ShGRAS14A	WRE3	CCACCT	1433	6	+	Pisum sativum
ShGRAS14A	Myb-binding site	CAACAG	1010	6	-	Nicotiana tabacum
ShGRAS14A	CCGTCC-box	CCGTCC	1452	6	+	Petroselinum hortense
ShGRAS14A	as-1	TGACG	228	5	-	Arabidopsis thaliana
ShGRAS14A	as-1	TGACG	1322	5	-	Arabidopsis thaliana
ShGRAS14A	as-1	TGACG	1384	5	+	Arabidopsis thaliana
ShGRAS14A	as-1	TGACG	1459	5	-	Arabidopsis thaliana
ShGRAS14A	as-1	TGACG	1492	5	-	Arabidopsis thaliana
ShGRAS14A	as-1	TGACG	1581	5	-	Arabidopsis thaliana
ShGRAS14A	as-1	TGACG	1696	5	-	Arabidopsis thaliana
ShGRAS14A	as-1	TGACG	1702	5	-	Arabidopsis thaliana
ShGRAS14A	as-1	TGACG	1798	5	-	Arabidopsis thaliana
ShGRAS14A	CGTCA-motif	CGTCA	228	5	+	Hordeum vulgare	cis-acting regulatory element involved in the MeJA-responsiveness
ShGRAS14A	CGTCA-motif	CGTCA	1322	5	+	Hordeum vulgare	cis-acting regulatory element involved in the MeJA-responsiveness
ShGRAS14A	CGTCA-motif	CGTCA	1384	5	-	Hordeum vulgare	cis-acting regulatory element involved in the MeJA-responsiveness
ShGRAS14A	CGTCA-motif	CGTCA	1459	5	+	Hordeum vulgare	cis-acting regulatory element involved in the MeJA-responsiveness
ShGRAS14A	CGTCA-motif	CGTCA	1492	5	+	Hordeum vulgare	cis-acting regulatory element involved in the MeJA-responsiveness
ShGRAS14A	CGTCA-motif	CGTCA	1581	5	+	Hordeum vulgare	cis-acting regulatory element involved in the MeJA-responsiveness
ShGRAS14A	CGTCA-motif	CGTCA	1696	5	+	Hordeum vulgare	cis-acting regulatory element involved in the MeJA-responsiveness
ShGRAS14A	CGTCA-motif	CGTCA	1702	5	+	Hordeum vulgare	cis-acting regulatory element involved in the MeJA-responsiveness
ShGRAS14A	CGTCA-motif	CGTCA	1798	5	+	Hordeum vulgare	cis-acting regulatory element involved in the MeJA-responsiveness
ShGRAS14A	MYB-like sequence	TAACCA	254	6	-	Arabidopsis thaliana
ShGRAS14A	Sp1	GGGCGG	1627	6	-	Oryza sativa	light responsive element
ShGRAS14A	W box	TTGACC	1646	6	-	Arabidopsis thaliana
ShGRAS14A	MYC	CATGTG	367	6	-	Arabidopsis thaliana
ShGRAS14A	MYC	CATTTG	505	6	+	Arabidopsis thaliana
ShGRAS14A	MYC	CATGTG	957	6	-	Arabidopsis thaliana
ShGRAS14A	MYC	CATGTG	991	6	-	Arabidopsis thaliana
ShGRAS14A	TGACG-motif	TGACG	228	5	-	Hordeum vulgare	cis-acting regulatory element involved in the MeJA-responsiveness
ShGRAS14A	TGACG-motif	TGACG	1322	5	-	Hordeum vulgare	cis-acting regulatory element involved in the MeJA-responsiveness
ShGRAS14A	TGACG-motif	TGACG	1384	5	+	Hordeum vulgare	cis-acting regulatory element involved in the MeJA-responsiveness
ShGRAS14A	TGACG-motif	TGACG	1459	5	-	Hordeum vulgare	cis-acting regulatory element involved in the MeJA-responsiveness
ShGRAS14A	TGACG-motif	TGACG	1492	5	-	Hordeum vulgare	cis-acting regulatory element involved in the MeJA-responsiveness
ShGRAS14A	TGACG-motif	TGACG	1581	5	-	Hordeum vulgare	cis-acting regulatory element involved in the MeJA-responsiveness
ShGRAS14A	TGACG-motif	TGACG	1696	5	-	Hordeum vulgare	cis-acting regulatory element involved in the MeJA-responsiveness
ShGRAS14A	TGACG-motif	TGACG	1702	5	-	Hordeum vulgare	cis-acting regulatory element involved in the MeJA-responsiveness
ShGRAS14A	TGACG-motif	TGACG	1798	5	-	Hordeum vulgare	cis-acting regulatory element involved in the MeJA-responsiveness
ShGRAS14A	ABRE	AACCCGG	443	7	-	Arabidopsis thaliana	cis-acting element involved in the abscisic acid responsiveness
ShGRAS14A	ABRE	CGTACGTGCA	552	9	+	Hordeum vulgare	cis-acting element involved in the abscisic acid responsiveness
ShGRAS14A	ABRE	ACGTG	555	5	+	Arabidopsis thaliana	cis-acting element involved in the abscisic acid responsiveness
ShGRAS14A	ABRE	ACGTG	932	5	-	Arabidopsis thaliana	cis-acting element involved in the abscisic acid responsiveness
ShGRAS14A	ABRE	GCCGCGTGGC	1681	9	-	Oryza sativa	cis-acting element involved in the abscisic acid responsiveness
ShGRAS14A	ABRE	AACCCGG	1861	7	-	Arabidopsis thaliana	cis-acting element involved in the abscisic acid responsiveness
ShGRAS14A	MYB	TAACCA	254	6	-	Arabidopsis thaliana
ShGRAS14A	MYB	CAACCA	411	6	-	Arabidopsis thaliana
ShGRAS14A	MYB	CAACCA	769	6	-	Arabidopsis thaliana
ShGRAS14A	MYB	CAACCA	806	6	-	Arabidopsis thaliana
ShGRAS14A	MYB	CAACAG	1010	6	-	Arabidopsis thaliana
ShGRAS14A	CCGTCC motif	CCGTCC	1452	6	+	Nicotiana tabacum
ShGRAS14A	ABRE3a	TACGTG	554	6	+	Zea mays
ShGRAS14A	ABRE3a	TACGTG	932	6	-	Zea mays
ShGRAS14A	A-box	CCGTCC	1452	6	+	Petroselinum crispum	cis-acting regulatory element
ShGRAS14A	ABRE4	CACGTA	554	6	-	Zea mays
ShGRAS14A	ABRE4	CACGTA	932	6	+	Zea mays
ShGRAS15A	Myb-binding site	CAACAG	1010	6	-	Nicotiana tabacum
ShGRAS15A	WRE3	CCACCT	109	6	+	Pisum sativum
ShGRAS15A	WRE3	CCACCT	1433	6	+	Pisum sativum
ShGRAS15A	WUN-motif	CCATTTCAA	909	9	+	Nicotiana glutinosa
ShGRAS15A	Myb	CAACTG	210	6	+	Arabidopsis thaliana
ShGRAS15A	GARE-motif	TCTGTTG	1009	7	+	Brassica oleracea	gibberellin-responsive element
ShGRAS15A	STRE	AGGGG	312	5	+	Arabidopsis thaliana
ShGRAS15A	STRE	AGGGG	565	5	+	Arabidopsis thaliana
ShGRAS15A	TCCC-motif	TCTCCCT	1394	7	+	Spinacia oleracea	part of a light responsive element
ShGRAS15A	CAG-motif	GAAAGGCAGAC	1814	10	+	Arabidopsis thaliana	part of a light response element
ShGRAS15A	Myc	TCTCTTA	866	7	-	Arabidopsis thaliana
ShGRAS15A	MBS	CAACTG	210	6	+	Arabidopsis thaliana	MYB binding site involved in drought-inducibility
ShGRAS15A	G-box	TACGTG	551	6	+	Arabidopsis thaliana	cis-acting regulatory element involved in light responsiveness
ShGRAS15A	G-box	TACGTG	576	6	+	Arabidopsis thaliana	cis-acting regulatory element involved in light responsiveness
ShGRAS15A	G-box	TACGTG	932	6	-	Arabidopsis thaliana	cis-acting regulatory element involved in light responsiveness
ShGRAS15A	CAT-box	GCCACT	985	6	-	Arabidopsis thaliana	cis-acting regulatory element related to meristem expression
ShGRAS15A	A-box	CCGTCC	1452	6	+	Petroselinum crispum	cis-acting regulatory element
ShGRAS15A	ABRE3a	TACGTG	551	6	+	Zea mays
ShGRAS15A	ABRE3a	TACGTG	576	6	+	Zea mays
ShGRAS15A	ABRE3a	TACGTG	932	6	-	Zea mays
ShGRAS15A	CCGTCC motif	CCGTCC	1452	6	+	Nicotiana tabacum
ShGRAS15A	ABRE4	CACGTA	551	6	-	Zea mays
ShGRAS15A	ABRE4	CACGTA	576	6	-	Zea mays
ShGRAS15A	ABRE4	CACGTA	932	6	+	Zea mays
ShGRAS15A	MYB	TAACCA	251	6	-	Arabidopsis thaliana
ShGRAS15A	MYB	CAACCA	408	6	-	Arabidopsis thaliana
ShGRAS15A	MYB	CAACCA	769	6	-	Arabidopsis thaliana
ShGRAS15A	MYB	CAACCA	806	6	-	Arabidopsis thaliana
ShGRAS15A	MYB	CAACAG	1010	6	-	Arabidopsis thaliana
ShGRAS15A	MYC	CATGTG	364	6	-	Arabidopsis thaliana
ShGRAS15A	MYC	CATTTG	502	6	+	Arabidopsis thaliana
ShGRAS15A	MYC	CATGTG	957	6	-	Arabidopsis thaliana
ShGRAS15A	MYC	CATGTG	991	6	-	Arabidopsis thaliana
ShGRAS15A	W box	TTGACC	1646	6	-	Arabidopsis thaliana
ShGRAS15A	ABRE	AACCCGG	440	7	-	Arabidopsis thaliana	cis-acting element involved in the abscisic acid responsiveness
ShGRAS15A	ABRE	CGTACGTGCA	549	9	+	Hordeum vulgare	cis-acting element involved in the abscisic acid responsiveness
ShGRAS15A	ABRE	ACGTG	552	5	+	Arabidopsis thaliana	cis-acting element involved in the abscisic acid responsiveness
ShGRAS15A	ABRE	CGTACGTGCA	574	9	+	Hordeum vulgare	cis-acting element involved in the abscisic acid responsiveness
ShGRAS15A	ABRE	ACGTG	577	5	+	Arabidopsis thaliana	cis-acting element involved in the abscisic acid responsiveness
ShGRAS15A	ABRE	ACGTG	932	5	-	Arabidopsis thaliana	cis-acting element involved in the abscisic acid responsiveness
ShGRAS15A	ABRE	GCCGCGTGGC	1681	9	-	Oryza sativa	cis-acting element involved in the abscisic acid responsiveness
ShGRAS15A	ABRE	AACCCGG	1861	7	-	Arabidopsis thaliana	cis-acting element involved in the abscisic acid responsiveness
ShGRAS15A	TGACG-motif	TGACG	225	5	-	Hordeum vulgare	cis-acting regulatory element involved in the MeJA-responsiveness
ShGRAS15A	TGACG-motif	TGACG	1322	5	-	Hordeum vulgare	cis-acting regulatory element involved in the MeJA-responsiveness
ShGRAS15A	TGACG-motif	TGACG	1384	5	+	Hordeum vulgare	cis-acting regulatory element involved in the MeJA-responsiveness
ShGRAS15A	TGACG-motif	TGACG	1459	5	-	Hordeum vulgare	cis-acting regulatory element involved in the MeJA-responsiveness
ShGRAS15A	TGACG-motif	TGACG	1492	5	-	Hordeum vulgare	cis-acting regulatory element involved in the MeJA-responsiveness
ShGRAS15A	TGACG-motif	TGACG	1581	5	-	Hordeum vulgare	cis-acting regulatory element involved in the MeJA-responsiveness
ShGRAS15A	TGACG-motif	TGACG	1696	5	-	Hordeum vulgare	cis-acting regulatory element involved in the MeJA-responsiveness
ShGRAS15A	TGACG-motif	TGACG	1702	5	-	Hordeum vulgare	cis-acting regulatory element involved in the MeJA-responsiveness
ShGRAS15A	TGACG-motif	TGACG	1798	5	-	Hordeum vulgare	cis-acting regulatory element involved in the MeJA-responsiveness
ShGRAS15A	CCGTCC-box	CCGTCC	1452	6	+	Petroselinum hortense
ShGRAS15A	Sp1	GGGCGG	1627	6	-	Oryza sativa	light responsive element
ShGRAS15A	MYB-like sequence	TAACCA	251	6	-	Arabidopsis thaliana
ShGRAS15A	as-1	TGACG	225	5	-	Arabidopsis thaliana
ShGRAS15A	as-1	TGACG	1322	5	-	Arabidopsis thaliana
ShGRAS15A	as-1	TGACG	1384	5	+	Arabidopsis thaliana
ShGRAS15A	as-1	TGACG	1459	5	-	Arabidopsis thaliana
ShGRAS15A	as-1	TGACG	1492	5	-	Arabidopsis thaliana
ShGRAS15A	as-1	TGACG	1581	5	-	Arabidopsis thaliana
ShGRAS15A	as-1	TGACG	1696	5	-	Arabidopsis thaliana
ShGRAS15A	as-1	TGACG	1702	5	-	Arabidopsis thaliana
ShGRAS15A	as-1	TGACG	1798	5	-	Arabidopsis thaliana
ShGRAS15A	CGTCA-motif	CGTCA	225	5	+	Hordeum vulgare	cis-acting regulatory element involved in the MeJA-responsiveness
ShGRAS15A	CGTCA-motif	CGTCA	1322	5	+	Hordeum vulgare	cis-acting regulatory element involved in the MeJA-responsiveness
ShGRAS15A	CGTCA-motif	CGTCA	1384	5	-	Hordeum vulgare	cis-acting regulatory element involved in the MeJA-responsiveness
ShGRAS15A	CGTCA-motif	CGTCA	1459	5	+	Hordeum vulgare	cis-acting regulatory element involved in the MeJA-responsiveness
ShGRAS15A	CGTCA-motif	CGTCA	1492	5	+	Hordeum vulgare	cis-acting regulatory element involved in the MeJA-responsiveness
ShGRAS15A	CGTCA-motif	CGTCA	1581	5	+	Hordeum vulgare	cis-acting regulatory element involved in the MeJA-responsiveness
ShGRAS15A	CGTCA-motif	CGTCA	1696	5	+	Hordeum vulgare	cis-acting regulatory element involved in the MeJA-responsiveness
ShGRAS15A	CGTCA-motif	CGTCA	1702	5	+	Hordeum vulgare	cis-acting regulatory element involved in the MeJA-responsiveness
ShGRAS15A	CGTCA-motif	CGTCA	1798	5	+	Hordeum vulgare	cis-acting regulatory element involved in the MeJA-responsiveness
ShGRAS16A	GARE-motif	TCTGTTG	1009	7	+	Brassica oleracea	gibberellin-responsive element
ShGRAS16A	Myb	CAACTG	245	6	+	Arabidopsis thaliana
ShGRAS16A	WUN-motif	CCATTTCAA	910	9	+	Nicotiana glutinosa
ShGRAS16A	WRE3	CCACCT	144	6	+	Pisum sativum
ShGRAS16A	WRE3	CCACCT	1433	6	+	Pisum sativum
ShGRAS16A	Myb-binding site	CAACAG	1010	6	-	Nicotiana tabacum
ShGRAS16A	CAT-box	GCCACT	985	6	-	Arabidopsis thaliana	cis-acting regulatory element related to meristem expression
ShGRAS16A	G-box	TACGTG	588	6	+	Arabidopsis thaliana	cis-acting regulatory element involved in light responsiveness
ShGRAS16A	MBS	CAACTG	245	6	+	Arabidopsis thaliana	MYB binding site involved in drought-inducibility
ShGRAS16A	Myc	TCTCTTA	867	7	-	Arabidopsis thaliana
ShGRAS16A	CAG-motif	GAAAGGCAGAC	1814	10	+	Arabidopsis thaliana	part of a light response element
ShGRAS16A	TCCC-motif	TCTCCCT	3	7	-	Spinacia oleracea	part of a light responsive element
ShGRAS16A	TCCC-motif	TCTCCCT	1394	7	+	Spinacia oleracea	part of a light responsive element
ShGRAS16A	STRE	AGGGG	349	5	+	Arabidopsis thaliana
ShGRAS16A	STRE	AGGGG	602	5	+	Arabidopsis thaliana
ShGRAS16A	MYB	TAACCA	286	6	-	Arabidopsis thaliana
ShGRAS16A	MYB	CAACCA	445	6	-	Arabidopsis thaliana
ShGRAS16A	MYB	CAACCA	806	6	-	Arabidopsis thaliana
ShGRAS16A	MYB	CAACAG	1010	6	-	Arabidopsis thaliana
ShGRAS16A	ARE	AAACCA	579	6	-	Zea mays	cis-acting regulatory element essential for the anaerobic induction
ShGRAS16A	ABRE4	CACGTA	588	6	-	Zea mays
ShGRAS16A	CCGTCC motif	CCGTCC	1452	6	+	Nicotiana tabacum
ShGRAS16A	ABRE3a	TACGTG	588	6	+	Zea mays
ShGRAS16A	A-box	CCGTCC	1452	6	+	Petroselinum crispum	cis-acting regulatory element
ShGRAS16A	CGTCA-motif	CGTCA	260	5	+	Hordeum vulgare	cis-acting regulatory element involved in the MeJA-responsiveness
ShGRAS16A	CGTCA-motif	CGTCA	1322	5	+	Hordeum vulgare	cis-acting regulatory element involved in the MeJA-responsiveness
ShGRAS16A	CGTCA-motif	CGTCA	1384	5	-	Hordeum vulgare	cis-acting regulatory element involved in the MeJA-responsiveness
ShGRAS16A	CGTCA-motif	CGTCA	1459	5	+	Hordeum vulgare	cis-acting regulatory element involved in the MeJA-responsiveness
ShGRAS16A	CGTCA-motif	CGTCA	1492	5	+	Hordeum vulgare	cis-acting regulatory element involved in the MeJA-responsiveness
ShGRAS16A	CGTCA-motif	CGTCA	1581	5	+	Hordeum vulgare	cis-acting regulatory element involved in the MeJA-responsiveness
ShGRAS16A	CGTCA-motif	CGTCA	1696	5	+	Hordeum vulgare	cis-acting regulatory element involved in the MeJA-responsiveness
ShGRAS16A	CGTCA-motif	CGTCA	1702	5	+	Hordeum vulgare	cis-acting regulatory element involved in the MeJA-responsiveness
ShGRAS16A	CGTCA-motif	CGTCA	1798	5	+	Hordeum vulgare	cis-acting regulatory element involved in the MeJA-responsiveness
ShGRAS16A	as-1	TGACG	260	5	-	Arabidopsis thaliana
ShGRAS16A	as-1	TGACG	1322	5	-	Arabidopsis thaliana
ShGRAS16A	as-1	TGACG	1384	5	+	Arabidopsis thaliana
ShGRAS16A	as-1	TGACG	1459	5	-	Arabidopsis thaliana
ShGRAS16A	as-1	TGACG	1492	5	-	Arabidopsis thaliana
ShGRAS16A	as-1	TGACG	1581	5	-	Arabidopsis thaliana
ShGRAS16A	as-1	TGACG	1696	5	-	Arabidopsis thaliana
ShGRAS16A	as-1	TGACG	1702	5	-	Arabidopsis thaliana
ShGRAS16A	as-1	TGACG	1798	5	-	Arabidopsis thaliana
ShGRAS16A	MYB-like sequence	TAACCA	286	6	-	Arabidopsis thaliana
ShGRAS16A	Sp1	GGGCGG	1627	6	-	Oryza sativa	light responsive element
ShGRAS16A	CCGTCC-box	CCGTCC	1452	6	+	Petroselinum hortense
ShGRAS16A	TGACG-motif	TGACG	260	5	-	Hordeum vulgare	cis-acting regulatory element involved in the MeJA-responsiveness
ShGRAS16A	TGACG-motif	TGACG	1322	5	-	Hordeum vulgare	cis-acting regulatory element involved in the MeJA-responsiveness
ShGRAS16A	TGACG-motif	TGACG	1384	5	+	Hordeum vulgare	cis-acting regulatory element involved in the MeJA-responsiveness
ShGRAS16A	TGACG-motif	TGACG	1459	5	-	Hordeum vulgare	cis-acting regulatory element involved in the MeJA-responsiveness
ShGRAS16A	TGACG-motif	TGACG	1492	5	-	Hordeum vulgare	cis-acting regulatory element involved in the MeJA-responsiveness
ShGRAS16A	TGACG-motif	TGACG	1581	5	-	Hordeum vulgare	cis-acting regulatory element involved in the MeJA-responsiveness
ShGRAS16A	TGACG-motif	TGACG	1696	5	-	Hordeum vulgare	cis-acting regulatory element involved in the MeJA-responsiveness
ShGRAS16A	TGACG-motif	TGACG	1702	5	-	Hordeum vulgare	cis-acting regulatory element involved in the MeJA-responsiveness
ShGRAS16A	TGACG-motif	TGACG	1798	5	-	Hordeum vulgare	cis-acting regulatory element involved in the MeJA-responsiveness
ShGRAS16A	ABRE	AACCCGG	477	7	-	Arabidopsis thaliana	cis-acting element involved in the abscisic acid responsiveness
ShGRAS16A	ABRE	CGTACGTGCA	586	9	+	Hordeum vulgare	cis-acting element involved in the abscisic acid responsiveness
ShGRAS16A	ABRE	ACGTG	589	5	+	Arabidopsis thaliana	cis-acting element involved in the abscisic acid responsiveness
ShGRAS16A	ABRE	GCCGCGTGGC	1681	9	-	Oryza sativa	cis-acting element involved in the abscisic acid responsiveness
ShGRAS16A	ABRE	AACCCGG	1861	7	-	Arabidopsis thaliana	cis-acting element involved in the abscisic acid responsiveness
ShGRAS16A	W box	TTGACC	1646	6	-	Arabidopsis thaliana
ShGRAS16A	MYC	CATGTG	957	6	-	Arabidopsis thaliana
ShGRAS16A	MYC	CATGTG	991	6	-	Arabidopsis thaliana
ShGRAS17A	CAT-box	GCCACT	985	6	-	Arabidopsis thaliana	cis-acting regulatory element related to meristem expression
ShGRAS17A	Myc	TCTCTTA	866	7	-	Arabidopsis thaliana
ShGRAS17A	G-box	TACGTG	551	6	+	Arabidopsis thaliana	cis-acting regulatory element involved in light responsiveness
ShGRAS17A	G-box	TACGTG	576	6	+	Arabidopsis thaliana	cis-acting regulatory element involved in light responsiveness
ShGRAS17A	G-box	TACGTG	932	6	-	Arabidopsis thaliana	cis-acting regulatory element involved in light responsiveness
ShGRAS17A	MBS	CAACTG	210	6	+	Arabidopsis thaliana	MYB binding site involved in drought-inducibility
ShGRAS17A	STRE	AGGGG	312	5	+	Arabidopsis thaliana
ShGRAS17A	STRE	AGGGG	565	5	+	Arabidopsis thaliana
ShGRAS17A	CAG-motif	GAAAGGCAGAC	1814	10	+	Arabidopsis thaliana	part of a light response element
ShGRAS17A	TCCC-motif	TCTCCCT	1394	7	+	Spinacia oleracea	part of a light responsive element
ShGRAS17A	WUN-motif	CCATTTCAA	909	9	+	Nicotiana glutinosa
ShGRAS17A	GARE-motif	TCTGTTG	1009	7	+	Brassica oleracea	gibberellin-responsive element
ShGRAS17A	Myb	CAACTG	210	6	+	Arabidopsis thaliana
ShGRAS17A	WRE3	CCACCT	109	6	+	Pisum sativum
ShGRAS17A	WRE3	CCACCT	1433	6	+	Pisum sativum
ShGRAS17A	Myb-binding site	CAACAG	1010	6	-	Nicotiana tabacum
ShGRAS17A	Sp1	GGGCGG	1627	6	-	Oryza sativa	light responsive element
ShGRAS17A	as-1	TGACG	225	5	-	Arabidopsis thaliana
ShGRAS17A	as-1	TGACG	1322	5	-	Arabidopsis thaliana
ShGRAS17A	as-1	TGACG	1384	5	+	Arabidopsis thaliana
ShGRAS17A	as-1	TGACG	1459	5	-	Arabidopsis thaliana
ShGRAS17A	as-1	TGACG	1492	5	-	Arabidopsis thaliana
ShGRAS17A	as-1	TGACG	1581	5	-	Arabidopsis thaliana
ShGRAS17A	as-1	TGACG	1696	5	-	Arabidopsis thaliana
ShGRAS17A	as-1	TGACG	1702	5	-	Arabidopsis thaliana
ShGRAS17A	as-1	TGACG	1798	5	-	Arabidopsis thaliana
ShGRAS17A	CGTCA-motif	CGTCA	225	5	+	Hordeum vulgare	cis-acting regulatory element involved in the MeJA-responsiveness
ShGRAS17A	CGTCA-motif	CGTCA	1322	5	+	Hordeum vulgare	cis-acting regulatory element involved in the MeJA-responsiveness
ShGRAS17A	CGTCA-motif	CGTCA	1384	5	-	Hordeum vulgare	cis-acting regulatory element involved in the MeJA-responsiveness
ShGRAS17A	CGTCA-motif	CGTCA	1459	5	+	Hordeum vulgare	cis-acting regulatory element involved in the MeJA-responsiveness
ShGRAS17A	CGTCA-motif	CGTCA	1492	5	+	Hordeum vulgare	cis-acting regulatory element involved in the MeJA-responsiveness
ShGRAS17A	CGTCA-motif	CGTCA	1581	5	+	Hordeum vulgare	cis-acting regulatory element involved in the MeJA-responsiveness
ShGRAS17A	CGTCA-motif	CGTCA	1696	5	+	Hordeum vulgare	cis-acting regulatory element involved in the MeJA-responsiveness
ShGRAS17A	CGTCA-motif	CGTCA	1702	5	+	Hordeum vulgare	cis-acting regulatory element involved in the MeJA-responsiveness
ShGRAS17A	CGTCA-motif	CGTCA	1798	5	+	Hordeum vulgare	cis-acting regulatory element involved in the MeJA-responsiveness
ShGRAS17A	MYB-like sequence	TAACCA	251	6	-	Arabidopsis thaliana
ShGRAS17A	CCGTCC-box	CCGTCC	1452	6	+	Petroselinum hortense
ShGRAS17A	TGACG-motif	TGACG	225	5	-	Hordeum vulgare	cis-acting regulatory element involved in the MeJA-responsiveness
ShGRAS17A	TGACG-motif	TGACG	1322	5	-	Hordeum vulgare	cis-acting regulatory element involved in the MeJA-responsiveness
ShGRAS17A	TGACG-motif	TGACG	1384	5	+	Hordeum vulgare	cis-acting regulatory element involved in the MeJA-responsiveness
ShGRAS17A	TGACG-motif	TGACG	1459	5	-	Hordeum vulgare	cis-acting regulatory element involved in the MeJA-responsiveness
ShGRAS17A	TGACG-motif	TGACG	1492	5	-	Hordeum vulgare	cis-acting regulatory element involved in the MeJA-responsiveness
ShGRAS17A	TGACG-motif	TGACG	1581	5	-	Hordeum vulgare	cis-acting regulatory element involved in the MeJA-responsiveness
ShGRAS17A	TGACG-motif	TGACG	1696	5	-	Hordeum vulgare	cis-acting regulatory element involved in the MeJA-responsiveness
ShGRAS17A	TGACG-motif	TGACG	1702	5	-	Hordeum vulgare	cis-acting regulatory element involved in the MeJA-responsiveness
ShGRAS17A	TGACG-motif	TGACG	1798	5	-	Hordeum vulgare	cis-acting regulatory element involved in the MeJA-responsiveness
ShGRAS17A	ABRE	AACCCGG	440	7	-	Arabidopsis thaliana	cis-acting element involved in the abscisic acid responsiveness
ShGRAS17A	ABRE	CGTACGTGCA	549	9	+	Hordeum vulgare	cis-acting element involved in the abscisic acid responsiveness
ShGRAS17A	ABRE	ACGTG	552	5	+	Arabidopsis thaliana	cis-acting element involved in the abscisic acid responsiveness
ShGRAS17A	ABRE	CGTACGTGCA	574	9	+	Hordeum vulgare	cis-acting element involved in the abscisic acid responsiveness
ShGRAS17A	ABRE	ACGTG	577	5	+	Arabidopsis thaliana	cis-acting element involved in the abscisic acid responsiveness
ShGRAS17A	ABRE	ACGTG	932	5	-	Arabidopsis thaliana	cis-acting element involved in the abscisic acid responsiveness
ShGRAS17A	ABRE	GCCGCGTGGC	1681	9	-	Oryza sativa	cis-acting element involved in the abscisic acid responsiveness
ShGRAS17A	ABRE	AACCCGG	1861	7	-	Arabidopsis thaliana	cis-acting element involved in the abscisic acid responsiveness
ShGRAS17A	MYC	CATGTG	364	6	-	Arabidopsis thaliana
ShGRAS17A	MYC	CATTTG	502	6	+	Arabidopsis thaliana
ShGRAS17A	MYC	CATGTG	957	6	-	Arabidopsis thaliana
ShGRAS17A	MYC	CATGTG	991	6	-	Arabidopsis thaliana
ShGRAS17A	W box	TTGACC	1646	6	-	Arabidopsis thaliana
ShGRAS17A	MYB	TAACCA	251	6	-	Arabidopsis thaliana
ShGRAS17A	MYB	CAACCA	408	6	-	Arabidopsis thaliana
ShGRAS17A	MYB	CAACCA	769	6	-	Arabidopsis thaliana
ShGRAS17A	MYB	CAACCA	806	6	-	Arabidopsis thaliana
ShGRAS17A	MYB	CAACAG	1010	6	-	Arabidopsis thaliana
ShGRAS17A	ABRE4	CACGTA	551	6	-	Zea mays
ShGRAS17A	ABRE4	CACGTA	576	6	-	Zea mays
ShGRAS17A	ABRE4	CACGTA	932	6	+	Zea mays
ShGRAS17A	ABRE3a	TACGTG	551	6	+	Zea mays
ShGRAS17A	ABRE3a	TACGTG	576	6	+	Zea mays
ShGRAS17A	ABRE3a	TACGTG	932	6	-	Zea mays
ShGRAS17A	A-box	CCGTCC	1452	6	+	Petroselinum crispum	cis-acting regulatory element
ShGRAS17A	CCGTCC motif	CCGTCC	1452	6	+	Nicotiana tabacum
ShGRAS18A	MYC	CATGTG	415	6	-	Arabidopsis thaliana
ShGRAS18A	MYC	CATTTG	553	6	+	Arabidopsis thaliana
ShGRAS18A	MYC	CATGTG	1007	6	-	Arabidopsis thaliana
ShGRAS18A	MYC	CATGTG	1041	6	-	Arabidopsis thaliana
ShGRAS18A	W box	TTGACC	1697	6	-	Arabidopsis thaliana
ShGRAS18A	ABRE	AACCCGG	491	7	-	Arabidopsis thaliana	cis-acting element involved in the abscisic acid responsiveness
ShGRAS18A	ABRE	CGTACGTGCA	600	9	+	Hordeum vulgare	cis-acting element involved in the abscisic acid responsiveness
ShGRAS18A	ABRE	ACGTG	603	5	+	Arabidopsis thaliana	cis-acting element involved in the abscisic acid responsiveness
ShGRAS18A	ABRE	ACGTG	982	5	-	Arabidopsis thaliana	cis-acting element involved in the abscisic acid responsiveness
ShGRAS18A	ABRE	GCCGCGTGGC	1732	9	-	Oryza sativa	cis-acting element involved in the abscisic acid responsiveness
ShGRAS18A	ABRE	AACCCGG	1883	7	-	Arabidopsis thaliana	cis-acting element involved in the abscisic acid responsiveness
ShGRAS18A	TGACG-motif	TGACG	276	5	-	Hordeum vulgare	cis-acting regulatory element involved in the MeJA-responsiveness
ShGRAS18A	TGACG-motif	TGACG	1372	5	-	Hordeum vulgare	cis-acting regulatory element involved in the MeJA-responsiveness
ShGRAS18A	TGACG-motif	TGACG	1434	5	+	Hordeum vulgare	cis-acting regulatory element involved in the MeJA-responsiveness
ShGRAS18A	TGACG-motif	TGACG	1509	5	-	Hordeum vulgare	cis-acting regulatory element involved in the MeJA-responsiveness
ShGRAS18A	TGACG-motif	TGACG	1543	5	-	Hordeum vulgare	cis-acting regulatory element involved in the MeJA-responsiveness
ShGRAS18A	TGACG-motif	TGACG	1632	5	-	Hordeum vulgare	cis-acting regulatory element involved in the MeJA-responsiveness
ShGRAS18A	TGACG-motif	TGACG	1747	5	-	Hordeum vulgare	cis-acting regulatory element involved in the MeJA-responsiveness
ShGRAS18A	TGACG-motif	TGACG	1753	5	-	Hordeum vulgare	cis-acting regulatory element involved in the MeJA-responsiveness
ShGRAS18A	TGACG-motif	TGACG	1820	5	-	Hordeum vulgare	cis-acting regulatory element involved in the MeJA-responsiveness
ShGRAS18A	CCGTCC-box	CCGTCC	1502	6	+	Petroselinum hortense
ShGRAS18A	Sp1	GGGCGG	1678	6	-	Oryza sativa	light responsive element
ShGRAS18A	MYB-like sequence	TAACCA	302	6	-	Arabidopsis thaliana
ShGRAS18A	as-1	TGACG	276	5	-	Arabidopsis thaliana
ShGRAS18A	as-1	TGACG	1372	5	-	Arabidopsis thaliana
ShGRAS18A	as-1	TGACG	1434	5	+	Arabidopsis thaliana
ShGRAS18A	as-1	TGACG	1509	5	-	Arabidopsis thaliana
ShGRAS18A	as-1	TGACG	1543	5	-	Arabidopsis thaliana
ShGRAS18A	as-1	TGACG	1632	5	-	Arabidopsis thaliana
ShGRAS18A	as-1	TGACG	1747	5	-	Arabidopsis thaliana
ShGRAS18A	as-1	TGACG	1753	5	-	Arabidopsis thaliana
ShGRAS18A	as-1	TGACG	1820	5	-	Arabidopsis thaliana
ShGRAS18A	CGTCA-motif	CGTCA	276	5	+	Hordeum vulgare	cis-acting regulatory element involved in the MeJA-responsiveness
ShGRAS18A	CGTCA-motif	CGTCA	1372	5	+	Hordeum vulgare	cis-acting regulatory element involved in the MeJA-responsiveness
ShGRAS18A	CGTCA-motif	CGTCA	1434	5	-	Hordeum vulgare	cis-acting regulatory element involved in the MeJA-responsiveness
ShGRAS18A	CGTCA-motif	CGTCA	1509	5	+	Hordeum vulgare	cis-acting regulatory element involved in the MeJA-responsiveness
ShGRAS18A	CGTCA-motif	CGTCA	1543	5	+	Hordeum vulgare	cis-acting regulatory element involved in the MeJA-responsiveness
ShGRAS18A	CGTCA-motif	CGTCA	1632	5	+	Hordeum vulgare	cis-acting regulatory element involved in the MeJA-responsiveness
ShGRAS18A	CGTCA-motif	CGTCA	1747	5	+	Hordeum vulgare	cis-acting regulatory element involved in the MeJA-responsiveness
ShGRAS18A	CGTCA-motif	CGTCA	1753	5	+	Hordeum vulgare	cis-acting regulatory element involved in the MeJA-responsiveness
ShGRAS18A	CGTCA-motif	CGTCA	1820	5	+	Hordeum vulgare	cis-acting regulatory element involved in the MeJA-responsiveness
ShGRAS18A	A-box	CCGTCC	1502	6	+	Petroselinum crispum	cis-acting regulatory element
ShGRAS18A	ABRE3a	TACGTG	602	6	+	Zea mays
ShGRAS18A	ABRE3a	TACGTG	982	6	-	Zea mays
ShGRAS18A	CCGTCC motif	CCGTCC	1502	6	+	Nicotiana tabacum
ShGRAS18A	ABRE4	CACGTA	602	6	-	Zea mays
ShGRAS18A	ABRE4	CACGTA	982	6	+	Zea mays
ShGRAS18A	MYB	TAACCA	302	6	-	Arabidopsis thaliana
ShGRAS18A	MYB	CAACCA	459	6	-	Arabidopsis thaliana
ShGRAS18A	MYB	CAACCA	819	6	-	Arabidopsis thaliana
ShGRAS18A	MYB	CAACCA	856	6	-	Arabidopsis thaliana
ShGRAS18A	MYB	CAACAG	1060	6	-	Arabidopsis thaliana
ShGRAS18A	STRE	AGGGG	363	5	+	Arabidopsis thaliana
ShGRAS18A	STRE	AGGGG	616	5	+	Arabidopsis thaliana
ShGRAS18A	TCCC-motif	TCTCCCT	19	7	-	Spinacia oleracea	part of a light responsive element
ShGRAS18A	TCCC-motif	TCTCCCT	1444	7	+	Spinacia oleracea	part of a light responsive element
ShGRAS18A	CAG-motif	GAAAGGCAGAC	16	10	+	Arabidopsis thaliana	part of a light response element
ShGRAS18A	CAG-motif	GAAAGGCAGAC	1836	10	+	Arabidopsis thaliana	part of a light response element
ShGRAS18A	Myc	TCTCTTA	916	7	-	Arabidopsis thaliana
ShGRAS18A	MBS	CAACTG	261	6	+	Arabidopsis thaliana	MYB binding site involved in drought-inducibility
ShGRAS18A	G-box	TACGTG	602	6	+	Arabidopsis thaliana	cis-acting regulatory element involved in light responsiveness
ShGRAS18A	G-box	TACGTG	982	6	-	Arabidopsis thaliana	cis-acting regulatory element involved in light responsiveness
ShGRAS18A	CAT-box	GCCACT	1035	6	-	Arabidopsis thaliana	cis-acting regulatory element related to meristem expression
ShGRAS18A	Myb-binding site	CAACAG	1060	6	-	Nicotiana tabacum
ShGRAS18A	WRE3	CCACCT	160	6	+	Pisum sativum
ShGRAS18A	WRE3	CCACCT	1483	6	+	Pisum sativum
ShGRAS18A	WUN-motif	CCATTTCAA	959	9	+	Nicotiana glutinosa
ShGRAS18A	AAGAA-motif	GAAAGAA	369	7	+	Avena sativa
ShGRAS18A	Myb	CAACTG	261	6	+	Arabidopsis thaliana
ShGRAS18A	GARE-motif	TCTGTTG	1059	7	+	Brassica oleracea	gibberellin-responsive element
ShGRAS19A	MYB	CAACAG	680	6	-	Arabidopsis thaliana
ShGRAS19A	MYB	CAACCA	738	6	-	Arabidopsis thaliana
ShGRAS19A	MYB	TAACCA	764	6	-	Arabidopsis thaliana
ShGRAS19A	MYB	TAACCA	1134	6	-	Arabidopsis thaliana
ShGRAS19A	MYB	CAACAG	1251	6	+	Arabidopsis thaliana
ShGRAS19A	3-AF1 binding site	TAAGAGAGGAA	1311	10	-	Solanum tuberosum	light responsive element
ShGRAS19A	ARE	AAACCA	1950	6	-	Zea mays	cis-acting regulatory element essential for the anaerobic induction
ShGRAS19A	A-box	CCGTCC	786	6	-	Petroselinum crispum	cis-acting regulatory element
ShGRAS19A	CCGTCC motif	CCGTCC	786	6	-	Nicotiana tabacum
ShGRAS19A	O2-site	GATGATGTGG	778	9	+	Zea mays	cis-acting regulatory element involved in zein metabolism regulation
ShGRAS19A	MYB-like sequence	TAACCA	764	6	-	Arabidopsis thaliana
ShGRAS19A	MYB-like sequence	TAACCA	1134	6	-	Arabidopsis thaliana
ShGRAS19A	CGTCA-motif	CGTCA	73	5	-	Hordeum vulgare	cis-acting regulatory element involved in the MeJA-responsiveness
ShGRAS19A	CGTCA-motif	CGTCA	780	5	-	Hordeum vulgare	cis-acting regulatory element involved in the MeJA-responsiveness
ShGRAS19A	as-1	TGACG	73	5	+	Arabidopsis thaliana
ShGRAS19A	as-1	TGACG	780	5	+	Arabidopsis thaliana
ShGRAS19A	Box 4	ATTAAT	99	6	+	Petroselinum crispum	part of a conserved DNA module involved in light responsiveness
ShGRAS19A	CCGTCC-box	CCGTCC	786	6	-	Petroselinum hortense
ShGRAS19A	ABRE	ACGTG	314	5	+	Arabidopsis thaliana	cis-acting element involved in the abscisic acid responsiveness
ShGRAS19A	ABRE	ACGTG	782	5	+	Arabidopsis thaliana	cis-acting element involved in the abscisic acid responsiveness
ShGRAS19A	ABRE	ACGTG	1884	5	+	Arabidopsis thaliana	cis-acting element involved in the abscisic acid responsiveness
ShGRAS19A	TGACG-motif	TGACG	73	5	+	Hordeum vulgare	cis-acting regulatory element involved in the MeJA-responsiveness
ShGRAS19A	TGACG-motif	TGACG	780	5	+	Hordeum vulgare	cis-acting regulatory element involved in the MeJA-responsiveness
ShGRAS19A	TCA	TCATCTTCAT	773	9	-	Pisum sativum
ShGRAS19A	G-Box	CACGTT	313	6	-	Pisum sativum	cis-acting regulatory element involved in light responsiveness
ShGRAS19A	G-Box	CACGTT	1883	6	-	Pisum sativum	cis-acting regulatory element involved in light responsiveness
ShGRAS19A	LS7	CAGATTTATTTTTA	669	13	-	Zea mays	part of a light responsive element
ShGRAS19A	MYC	CATTTG	295	6	+	Arabidopsis thaliana
ShGRAS19A	MYC	CATTTG	872	6	-	Arabidopsis thaliana
ShGRAS19A	MYC	CATTTG	1087	6	+	Arabidopsis thaliana
ShGRAS19A	GCN4_motif	TGAGTCA	317	7	-	Oryza sativa	cis-regulatory element involved in endosperm expression
ShGRAS19A	WUN-motif	AAATTACT	1106	8	-	Nicotiana glutinosa
ShGRAS19A	WUN-motif	AAATTTCCT	1265	9	+	Brassica oleracea	wound-responsive element
ShGRAS19A	Myb	CAACTG	1121	6	+	Arabidopsis thaliana
ShGRAS19A	Myb	TAACTG	1144	6	+	Arabidopsis thaliana
ShGRAS19A	Myb	TAACTG	1686	6	-	Arabidopsis thaliana
ShGRAS19A	GARE-motif	TCTGTTG	1251	7	-	Brassica oleracea	gibberellin-responsive element
ShGRAS19A	Myb-binding site	CAACAG	680	6	-	Nicotiana tabacum
ShGRAS19A	Myb-binding site	CAACAG	1251	6	+	Nicotiana tabacum
ShGRAS19A	GA-motif	ATAGATAA	703	8	-	Arabidopsis thaliana	part of a light responsive element
ShGRAS19A	WRE3	CCACCT	1230	6	-	Pisum sativum
ShGRAS19A	CAT-box	GCCACT	1021	6	-	Arabidopsis thaliana	cis-acting regulatory element related to meristem expression
ShGRAS19A	TGA-element	AACGAC	391	6	-	Brassica oleracea	auxin-responsive element
ShGRAS19A	Myc	TCTCTTA	179	7	-	Arabidopsis thaliana
ShGRAS19A	Myc	TCTCTTA	664	7	+	Arabidopsis thaliana
ShGRAS19A	Myc	TCTCTTA	833	7	-	Arabidopsis thaliana
ShGRAS19A	MBS	CAACTG	1121	6	+	Arabidopsis thaliana	MYB binding site involved in drought-inducibility
ShGRAS19A	G-box	CACGTC	781	6	-	Zea mays	cis-acting regulatory element involved in light responsiveness
ShGRAS19A	AP-1	TGAGTTAG	617	8	+	Arabidopsis thaliana
ShGRAS19A	STRE	AGGGG	433	5	-	Arabidopsis thaliana
ShGRAS19A	STRE	AGGGG	1323	5	-	Arabidopsis thaliana
ShGRAS19A	STRE	AGGGG	1346	5	-	Arabidopsis thaliana
ShGRAS19A	STRE	AGGGG	1354	5	-	Arabidopsis thaliana
ShGRAS19A	STRE	AGGGG	1994	5	-	Arabidopsis thaliana
ShGRAS19A	TCCC-motif	TCTCCCT	1773	7	+	Spinacia oleracea	part of a light responsive element
ShGRAS1A	Box 4	ATTAAT	1526	6	-	Petroselinum crispum	part of a conserved DNA module involved in light responsiveness
ShGRAS20A	Myb	CAACTG	1121	6	+	Arabidopsis thaliana
ShGRAS20A	Myb	TAACTG	1144	6	+	Arabidopsis thaliana
ShGRAS20A	Myb	TAACTG	1686	6	-	Arabidopsis thaliana
ShGRAS20A	GARE-motif	TCTGTTG	1251	7	-	Brassica oleracea	gibberellin-responsive element
ShGRAS20A	WUN-motif	AAATTACT	1106	8	-	Nicotiana glutinosa
ShGRAS20A	WUN-motif	AAATTTCCT	1265	9	+	Brassica oleracea	wound-responsive element
ShGRAS20A	Myb-binding site	CAACAG	680	6	-	Nicotiana tabacum
ShGRAS20A	Myb-binding site	CAACAG	1251	6	+	Nicotiana tabacum
ShGRAS20A	WRE3	CCACCT	1230	6	-	Pisum sativum
ShGRAS20A	GA-motif	ATAGATAA	703	8	-	Arabidopsis thaliana	part of a light responsive element
ShGRAS20A	MBS	CAACTG	1121	6	+	Arabidopsis thaliana	MYB binding site involved in drought-inducibility
ShGRAS20A	G-box	CACGTC	781	6	-	Zea mays	cis-acting regulatory element involved in light responsiveness
ShGRAS20A	TGA-element	AACGAC	387	6	-	Brassica oleracea	auxin-responsive element
ShGRAS20A	Myc	TCTCTTA	175	7	-	Arabidopsis thaliana
ShGRAS20A	Myc	TCTCTTA	664	7	+	Arabidopsis thaliana
ShGRAS20A	Myc	TCTCTTA	833	7	-	Arabidopsis thaliana
ShGRAS20A	CAT-box	GCCACT	1021	6	-	Arabidopsis thaliana	cis-acting regulatory element related to meristem expression
ShGRAS20A	TCCC-motif	TCTCCCT	1773	7	+	Spinacia oleracea	part of a light responsive element
ShGRAS20A	STRE	AGGGG	429	5	-	Arabidopsis thaliana
ShGRAS20A	STRE	AGGGG	1323	5	-	Arabidopsis thaliana
ShGRAS20A	STRE	AGGGG	1346	5	-	Arabidopsis thaliana
ShGRAS20A	STRE	AGGGG	1354	5	-	Arabidopsis thaliana
ShGRAS20A	STRE	AGGGG	1994	5	-	Arabidopsis thaliana
ShGRAS20A	AP-1	TGAGTTAG	617	8	+	Arabidopsis thaliana
ShGRAS20A	ARE	AAACCA	1950	6	-	Zea mays	cis-acting regulatory element essential for the anaerobic induction
ShGRAS20A	3-AF1 binding site	TAAGAGAGGAA	1311	10	-	Solanum tuberosum	light responsive element
ShGRAS20A	MYB	CAACAG	680	6	-	Arabidopsis thaliana
ShGRAS20A	MYB	CAACCA	738	6	-	Arabidopsis thaliana
ShGRAS20A	MYB	TAACCA	764	6	-	Arabidopsis thaliana
ShGRAS20A	MYB	TAACCA	1134	6	-	Arabidopsis thaliana
ShGRAS20A	MYB	CAACAG	1251	6	+	Arabidopsis thaliana
ShGRAS20A	CCGTCC motif	CCGTCC	786	6	-	Nicotiana tabacum
ShGRAS20A	A-box	CCGTCC	786	6	-	Petroselinum crispum	cis-acting regulatory element
ShGRAS20A	CCGTCC-box	CCGTCC	786	6	-	Petroselinum hortense
ShGRAS20A	Box 4	ATTAAT	95	6	+	Petroselinum crispum	part of a conserved DNA module involved in light responsiveness
ShGRAS20A	MYB-like sequence	TAACCA	764	6	-	Arabidopsis thaliana
ShGRAS20A	MYB-like sequence	TAACCA	1134	6	-	Arabidopsis thaliana
ShGRAS20A	CGTCA-motif	CGTCA	69	5	-	Hordeum vulgare	cis-acting regulatory element involved in the MeJA-responsiveness
ShGRAS20A	CGTCA-motif	CGTCA	780	5	-	Hordeum vulgare	cis-acting regulatory element involved in the MeJA-responsiveness
ShGRAS20A	as-1	TGACG	69	5	+	Arabidopsis thaliana
ShGRAS20A	as-1	TGACG	780	5	+	Arabidopsis thaliana
ShGRAS20A	O2-site	GATGATGTGG	778	9	+	Zea mays	cis-acting regulatory element involved in zein metabolism regulation
ShGRAS20A	MYC	CATTTG	291	6	+	Arabidopsis thaliana
ShGRAS20A	MYC	CATTTG	872	6	-	Arabidopsis thaliana
ShGRAS20A	MYC	CATTTG	1087	6	+	Arabidopsis thaliana
ShGRAS20A	GCN4_motif	TGAGTCA	313	7	-	Oryza sativa	cis-regulatory element involved in endosperm expression
ShGRAS20A	G-Box	CACGTT	309	6	-	Pisum sativum	cis-acting regulatory element involved in light responsiveness
ShGRAS20A	G-Box	CACGTT	1883	6	-	Pisum sativum	cis-acting regulatory element involved in light responsiveness
ShGRAS20A	LS7	CAGATTTATTTTTA	669	13	-	Zea mays	part of a light responsive element
ShGRAS20A	ABRE	ACGTG	310	5	+	Arabidopsis thaliana	cis-acting element involved in the abscisic acid responsiveness
ShGRAS20A	ABRE	ACGTG	782	5	+	Arabidopsis thaliana	cis-acting element involved in the abscisic acid responsiveness
ShGRAS20A	ABRE	ACGTG	1884	5	+	Arabidopsis thaliana	cis-acting element involved in the abscisic acid responsiveness
ShGRAS20A	TGACG-motif	TGACG	69	5	+	Hordeum vulgare	cis-acting regulatory element involved in the MeJA-responsiveness
ShGRAS20A	TGACG-motif	TGACG	780	5	+	Hordeum vulgare	cis-acting regulatory element involved in the MeJA-responsiveness
ShGRAS20A	TCA	TCATCTTCAT	773	9	-	Pisum sativum
ShGRAS21A	TGACG-motif	TGACG	432	5	+	Hordeum vulgare	cis-acting regulatory element involved in the MeJA-responsiveness
ShGRAS21A	TGACG-motif	TGACG	1302	5	-	Hordeum vulgare	cis-acting regulatory element involved in the MeJA-responsiveness
ShGRAS21A	ABRE	ACGTG	362	5	+	Arabidopsis thaliana	cis-acting element involved in the abscisic acid responsiveness
ShGRAS21A	ABRE	ACGTG	1773	5	-	Arabidopsis thaliana	cis-acting element involved in the abscisic acid responsiveness
ShGRAS21A	G-Box	CACGTT	361	6	-	Pisum sativum	cis-acting regulatory element involved in light responsiveness
ShGRAS21A	GCN4_motif	TGAGTCA	1757	7	-	Oryza sativa	cis-regulatory element involved in endosperm expression
ShGRAS21A	AE-box	AGAAACAA	1749	8	-	Arabidopsis thaliana	part of a module for light response
ShGRAS21A	MYC	CATGTG	317	6	+	Arabidopsis thaliana
ShGRAS21A	MYC	CATGTG	1714	6	-	Arabidopsis thaliana
ShGRAS21A	W box	TTGACC	1387	6	-	Arabidopsis thaliana
ShGRAS21A	LTR	CCGAAA	1124	6	-	Hordeum vulgare	cis-acting element involved in low-temperature responsiveness
ShGRAS21A	AC-I	(T/C)C(T/C)(C/T)ACC(T/C)ACC	1136	8.5	+	Phaseolus vulgaris
ShGRAS21A	O2-site	GATGACATGG	409	9	+	Zea mays	cis-acting regulatory element involved in zein metabolism regulation
ShGRAS21A	O2-site	GATGATGTGG	1175	9	-	Zea mays	cis-acting regulatory element involved in zein metabolism regulation
ShGRAS21A	as-1	TGACG	432	5	+	Arabidopsis thaliana
ShGRAS21A	as-1	TGACG	1302	5	-	Arabidopsis thaliana
ShGRAS21A	CGTCA-motif	CGTCA	432	5	-	Hordeum vulgare	cis-acting regulatory element involved in the MeJA-responsiveness
ShGRAS21A	CGTCA-motif	CGTCA	1302	5	+	Hordeum vulgare	cis-acting regulatory element involved in the MeJA-responsiveness
ShGRAS21A	CCGTCC-box	CCGTCC	93	6	+	Petroselinum hortense
ShGRAS21A	CCGTCC-box	CCGTCC	982	6	+	Petroselinum hortense
ShGRAS21A	GC-motif	CGGCGCCCT	214	9	-	Oryza sativa	?
ShGRAS21A	GC-motif	CCCCCG	421	6	-	Zea mays	enhancer-like element involved in anoxic specific inducibility
ShGRAS21A	GC-motif	CCCCCG	979	6	+	Zea mays	enhancer-like element involved in anoxic specific inducibility
ShGRAS21A	GC-motif	CCCCCG	1027	6	+	Zea mays	enhancer-like element involved in anoxic specific inducibility
ShGRAS21A	TC-rich repeats	ATTCTCTAAC	798	9	-	Nicotiana tabacum	cis-acting element involved in defense and stress responsiveness
ShGRAS21A	TC-rich repeats	GTTTTCTTAC	1783	9	+	Nicotiana tabacum	cis-acting element involved in defense and stress responsiveness
ShGRAS21A	A-box	CCGTCC	93	6	+	Petroselinum crispum	cis-acting regulatory element
ShGRAS21A	A-box	CCGTCC	982	6	+	Petroselinum crispum	cis-acting regulatory element
ShGRAS21A	CCGTCC motif	CCGTCC	93	6	+	Nicotiana tabacum
ShGRAS21A	CCGTCC motif	CCGTCC	982	6	+	Nicotiana tabacum
ShGRAS21A	MYB	CAACCA	1584	6	-	Arabidopsis thaliana
ShGRAS21A	MYB	CAACCA	1611	6	-	Arabidopsis thaliana
ShGRAS21A	MYB	CAACAG	1855	6	-	Arabidopsis thaliana
ShGRAS21A	TCA-element	TCAGAAGAGG	127	9	-	Brassica oleracea	cis-acting element involved in salicylic acid responsiveness
ShGRAS21A	P-box	CCTTTTG	1958	7	-	Oryza sativa	gibberellin-responsive element
ShGRAS21A	chs-CMA2a	TCACTTGA	1389	8	-	Petroselinum crispum	part of a light responsive element
ShGRAS21A	GT1-motif	GGTTAAT	7	7	-	Avena sativa	light responsive element
ShGRAS21A	GT1-motif	GGTTAA	8	6	-	Arabidopsis thaliana	light responsive element
ShGRAS21A	STRE	AGGGG	120	5	-	Arabidopsis thaliana
ShGRAS21A	STRE	AGGGG	1083	5	+	Arabidopsis thaliana
ShGRAS21A	STRE	AGGGG	1350	5	-	Arabidopsis thaliana
ShGRAS21A	ATCT-motif	AATCTAATCC	1055	9	+	Pisum sativum	part of a conserved DNA module involved in light responsiveness
ShGRAS21A	TGA-element	AACGAC	1560	6	+	Brassica oleracea	auxin-responsive element
ShGRAS21A	OCT	CGCGGATC	1734	8	-	Zea mays
ShGRAS21A	ATC-motif	AGTAATCT	1702	8	-	Spinacia oleracea	part of a conserved DNA module involved in light responsiveness
ShGRAS21A	G-box	CACGTC	1773	6	+	Zea mays	cis-acting regulatory element involved in light responsiveness
ShGRAS21A	MBS	CAACTG	1746	6	-	Arabidopsis thaliana	MYB binding site involved in drought-inducibility
ShGRAS21A	MYB recognition site	CCGTTG	1399	6	-	Arabidopsis thaliana
ShGRAS21A	GA-motif	ATAGATAA	446	8	+	Arabidopsis thaliana	part of a light responsive element
ShGRAS21A	Myb-binding site	CAACAG	1855	6	-	Nicotiana tabacum
ShGRAS21A	TCT-motif	TCTTAC	351	6	-	Arabidopsis thaliana	part of a light responsive element
ShGRAS21A	TCT-motif	TCTTAC	1357	6	+	Arabidopsis thaliana	part of a light responsive element
ShGRAS21A	TCT-motif	TCTTAC	1787	6	+	Arabidopsis thaliana	part of a light responsive element
ShGRAS21A	I-box	TAGATAACC	447	9	+	Pisum sativum	part of a light responsive element
ShGRAS21A	AAGAA-motif	gGTAAAGAAA	599	9	-	Avena sativa
ShGRAS21A	AAGAA-motif	gGTAAAGAAA	1590	9	-	Avena sativa
ShGRAS21A	Myb	TAACTG	284	6	+	Arabidopsis thaliana
ShGRAS21A	Myb	CAACTG	1746	6	-	Arabidopsis thaliana
ShGRAS22A	CAG-motif	GAAAGGCAGAC	1508	10	+	Arabidopsis thaliana	part of a light response element
ShGRAS22A	STRE	AGGGG	602	5	-	Arabidopsis thaliana
ShGRAS22A	STRE	AGGGG	1948	5	+	Arabidopsis thaliana
ShGRAS22A	G-box	TACGTG	919	6	-	Arabidopsis thaliana	cis-acting regulatory element involved in light responsiveness
ShGRAS22A	MBS	CAACTG	404	6	+	Arabidopsis thaliana	MYB binding site involved in drought-inducibility
ShGRAS22A	CAT-box	GCCACT	150	6	+	Arabidopsis thaliana	cis-acting regulatory element related to meristem expression
ShGRAS22A	WRE3	CCACCT	315	6	-	Pisum sativum
ShGRAS22A	WRE3	CCACCT	1525	6	+	Pisum sativum
ShGRAS22A	GATA-motif	AAGGATAAGG	388	9	-	Solanum tuberosum	part of a light responsive element
ShGRAS22A	Myb	CAACTG	404	6	+	Arabidopsis thaliana
ShGRAS22A	TCT-motif	TCTTAC	1288	6	-	Arabidopsis thaliana	part of a light responsive element
ShGRAS22A	TCT-motif	TCTTAC	1520	6	+	Arabidopsis thaliana	part of a light responsive element
ShGRAS22A	MYC	CATGTG	145	6	+	Arabidopsis thaliana
ShGRAS22A	MYC	CATGTG	590	6	+	Arabidopsis thaliana
ShGRAS22A	TGACG-motif	TGACG	700	5	-	Hordeum vulgare	cis-acting regulatory element involved in the MeJA-responsiveness
ShGRAS22A	ABRE	CGTACGTGCA	917	9	-	Hordeum vulgare	cis-acting element involved in the abscisic acid responsiveness
ShGRAS22A	ABRE	ACGTG	919	5	-	Arabidopsis thaliana	cis-acting element involved in the abscisic acid responsiveness
ShGRAS22A	CGTCA-motif	CGTCA	700	5	+	Hordeum vulgare	cis-acting regulatory element involved in the MeJA-responsiveness
ShGRAS22A	as-1	TGACG	700	5	-	Arabidopsis thaliana
ShGRAS22A	MYB-like sequence	TAACCA	1235	6	-	Arabidopsis thaliana
ShGRAS22A	ABRE3a	TACGTG	919	6	-	Zea mays
ShGRAS22A	ABRE4	CACGTA	919	6	+	Zea mays
ShGRAS22A	P-box	CCTTTTG	394	7	+	Oryza sativa	gibberellin-responsive element
ShGRAS22A	MYB	TAACCA	1235	6	-	Arabidopsis thaliana
ShGRAS23A	ARE	AAACCA	1322	6	-	Zea mays	cis-acting regulatory element essential for the anaerobic induction
ShGRAS23A	ARE	AAACCA	1726	6	-	Zea mays	cis-acting regulatory element essential for the anaerobic induction
ShGRAS23A	ABRE3a	TACGTG	237	6	-	Zea mays
ShGRAS23A	A-box	CCGTCC	672	6	+	Petroselinum crispum	cis-acting regulatory element
ShGRAS23A	A-box	CCGTCC	975	6	+	Petroselinum crispum	cis-acting regulatory element
ShGRAS23A	ABRE4	CACGTA	237	6	+	Zea mays
ShGRAS23A	CCGTCC-box	CCGTCC	672	6	+	Petroselinum hortense
ShGRAS23A	CCGTCC-box	CCGTCC	975	6	+	Petroselinum hortense
ShGRAS23A	as-1	TGACG	551	5	-	Arabidopsis thaliana
ShGRAS23A	as-1	TGACG	823	5	-	Arabidopsis thaliana
ShGRAS23A	as-1	TGACG	841	5	+	Arabidopsis thaliana
ShGRAS23A	as-1	TGACG	883	5	-	Arabidopsis thaliana
ShGRAS23A	MYC	CATGTG	733	6	-	Arabidopsis thaliana
ShGRAS23A	TCA	TCATCTTCAT	378	9	-	Pisum sativum
ShGRAS23A	TCA	TCATCTTCAT	1298	9	+	Pisum sativum
ShGRAS23A	TCA	TCATCTTCAT	1301	9	+	Pisum sativum
ShGRAS23A	TGACG-motif	TGACG	551	5	-	Hordeum vulgare	cis-acting regulatory element involved in the MeJA-responsiveness
ShGRAS23A	TGACG-motif	TGACG	823	5	-	Hordeum vulgare	cis-acting regulatory element involved in the MeJA-responsiveness
ShGRAS23A	TGACG-motif	TGACG	841	5	+	Hordeum vulgare	cis-acting regulatory element involved in the MeJA-responsiveness
ShGRAS23A	TGACG-motif	TGACG	883	5	-	Hordeum vulgare	cis-acting regulatory element involved in the MeJA-responsiveness
ShGRAS23A	G-Box	CACGTG	535	6	+	Pisum sativum	cis-acting regulatory element involved in light responsiveness
ShGRAS23A	G-Box	CACGTG	562	6	+	Pisum sativum	cis-acting regulatory element involved in light responsiveness
ShGRAS23A	G-Box	CACGTG	756	6	+	Pisum sativum	cis-acting regulatory element involved in light responsiveness
ShGRAS23A	G-Box	CACGTG	826	6	+	Pisum sativum	cis-acting regulatory element involved in light responsiveness
ShGRAS23A	AAGAA-motif	GAAAGAA	1559	7	-	Avena sativa
ShGRAS23A	AAGAA-motif	GAAAGAA	1695	7	-	Avena sativa
ShGRAS23A	AAGAA-motif	gGTAAAGAAA	1814	9	+	Avena sativa
ShGRAS23A	AAGAA-motif	GAAAGAA	1816	7	+	Avena sativa
ShGRAS23A	GA-motif	ATAGATAA	18	8	+	Arabidopsis thaliana	part of a light responsive element
ShGRAS23A	G-box	CCACGTAA	236	8	+	Brassica napus	cis-acting regulatory element involved in light responsiveness
ShGRAS23A	G-box	TACGTG	237	6	-	Arabidopsis thaliana	cis-acting regulatory element involved in light responsiveness
ShGRAS23A	G-box	ACACGTGT	534	8	+	Brassica napus	cis-acting regulatory element involved in light responsiveness
ShGRAS23A	G-box	CACGTG	535	6	+	Arabidopsis thaliana	cis-acting regulatory element involved in light responsiveness
ShGRAS23A	G-box	GCCACGTGGA	560	9	+	Arabidopsis thaliana	cis-acting regulatory element involved in light responsiveness
ShGRAS23A	G-box	CACGTG	562	6	+	Arabidopsis thaliana	cis-acting regulatory element involved in light responsiveness
ShGRAS23A	G-box	GCCACGTGGA	754	9	+	Arabidopsis thaliana	cis-acting regulatory element involved in light responsiveness
ShGRAS23A	G-box	CACGTG	756	6	+	Arabidopsis thaliana	cis-acting regulatory element involved in light responsiveness
ShGRAS23A	G-box	CACGTG	826	6	+	Arabidopsis thaliana	cis-acting regulatory element involved in light responsiveness
ShGRAS23A	G-box	GCCACGTGGA	858	9	-	Arabidopsis thaliana	cis-acting regulatory element involved in light responsiveness
ShGRAS23A	G-box	CACGAC	875	6	+	Zea mays	cis-acting regulatory element involved in light responsiveness
ShGRAS23A	MYB recognition site	CCGTTG	649	6	-	Arabidopsis thaliana
ShGRAS23A	MYB recognition site	CCGTTG	789	6	-	Arabidopsis thaliana
ShGRAS23A	MYB recognition site	CCGTTG	892	6	-	Arabidopsis thaliana
ShGRAS23A	MYB recognition site	CCGTTG	935	6	-	Arabidopsis thaliana
ShGRAS23A	box S	AGCCACC	1133	7	+	Arabidopsis thaliana
ShGRAS23A	TCCC-motif	TCTCCCT	1893	7	-	Spinacia oleracea	part of a light responsive element
ShGRAS23A	MSA-like	(T/C)C(T/C)AACGG(T/C)(T/C)A	933	9	+	Catharanthus roseus	cis-acting element involved in cell cycle regulation
ShGRAS23A	CCGTCC motif	CCGTCC	672	6	+	Nicotiana tabacum
ShGRAS23A	CCGTCC motif	CCGTCC	975	6	+	Nicotiana tabacum
ShGRAS23A	GC-motif	CCCCCG	805	6	-	Zea mays	enhancer-like element involved in anoxic specific inducibility
ShGRAS23A	O2-site	GATGACATGG	730	9	+	Zea mays	cis-acting regulatory element involved in zein metabolism regulation
ShGRAS23A	Sp1	GGGCGG	667	6	-	Oryza sativa	light responsive element
ShGRAS23A	Sp1	GGGCGG	808	6	+	Oryza sativa	light responsive element
ShGRAS23A	Sp1	GGGCGG	1464	6	-	Oryza sativa	light responsive element
ShGRAS23A	Sp1	GGGCGG	1478	6	-	Oryza sativa	light responsive element
ShGRAS23A	CGTCA-motif	CGTCA	551	5	+	Hordeum vulgare	cis-acting regulatory element involved in the MeJA-responsiveness
ShGRAS23A	CGTCA-motif	CGTCA	823	5	+	Hordeum vulgare	cis-acting regulatory element involved in the MeJA-responsiveness
ShGRAS23A	CGTCA-motif	CGTCA	841	5	-	Hordeum vulgare	cis-acting regulatory element involved in the MeJA-responsiveness
ShGRAS23A	CGTCA-motif	CGTCA	883	5	+	Hordeum vulgare	cis-acting regulatory element involved in the MeJA-responsiveness
ShGRAS23A	AE-box	AGAAACAA	1707	8	+	Arabidopsis thaliana	part of a module for light response
ShGRAS23A	ABRE2	CCACGTGG	561	8	+	Zea mays
ShGRAS23A	ABRE2	CCACGTGG	755	8	+	Zea mays
ShGRAS23A	W box	TTGACC	903	6	+	Arabidopsis thaliana
ShGRAS23A	ABRE	ACGTG	237	5	-	Arabidopsis thaliana	cis-acting element involved in the abscisic acid responsiveness
ShGRAS23A	ABRE	CACGTG	535	6	+	Arabidopsis thaliana	cis-acting element involved in the abscisic acid responsiveness
ShGRAS23A	ABRE	ACGTG	536	5	+	Arabidopsis thaliana	cis-acting element involved in the abscisic acid responsiveness
ShGRAS23A	ABRE	CACGTG	562	6	+	Arabidopsis thaliana	cis-acting element involved in the abscisic acid responsiveness
ShGRAS23A	ABRE	ACGTG	563	5	+	Arabidopsis thaliana	cis-acting element involved in the abscisic acid responsiveness
ShGRAS23A	ABRE	CACGTG	756	6	+	Arabidopsis thaliana	cis-acting element involved in the abscisic acid responsiveness
ShGRAS23A	ABRE	ACGTG	757	5	+	Arabidopsis thaliana	cis-acting element involved in the abscisic acid responsiveness
ShGRAS23A	ABRE	CACGTG	826	6	+	Arabidopsis thaliana	cis-acting element involved in the abscisic acid responsiveness
ShGRAS23A	ABRE	ACGTG	827	5	+	Arabidopsis thaliana	cis-acting element involved in the abscisic acid responsiveness
ShGRAS23A	Myb	TAACTG	1683	6	+	Arabidopsis thaliana
ShGRAS23A	ERE	ATTTCATA	282	8	+	Nicotiana glutinos
ShGRAS23A	ERE	ATTTTAAA	405	8	-	Nicotiana glutinos
ShGRAS23A	ERE	ATTTCATA	435	8	-	Nicotiana glutinos
ShGRAS23A	WRE3	CCACCT	600	6	-	Pisum sativum
ShGRAS23A	WRE3	CCACCT	701	6	+	Pisum sativum
ShGRAS23A	WRE3	CCACCT	1250	6	+	Pisum sativum
ShGRAS23A	CTAG-motif	ACTAGCAGAA	136	9	+	Avena sativa
ShGRAS23A	TGA-element	AACGAC	632	6	-	Brassica oleracea	auxin-responsive element
ShGRAS23A	CARE	CAACTCAC	1793	8	+	Oryza sativa
ShGRAS23A	STRE	AGGGG	69	5	+	Arabidopsis thaliana
ShGRAS23A	STRE	AGGGG	911	5	+	Arabidopsis thaliana
ShGRAS23A	STRE	AGGGG	1046	5	-	Arabidopsis thaliana
ShGRAS23A	STRE	AGGGG	1088	5	-	Arabidopsis thaliana
ShGRAS23A	TATC-box	TATCCCA	430	7	-	Oryza sativa	cis-acting element involved in gibberellin-responsiveness
ShGRAS24A	GT1-motif	GGTTAA	233	6	+	Arabidopsis thaliana	light responsive element
ShGRAS24A	STRE	AGGGG	55	5	+	Arabidopsis thaliana
ShGRAS24A	STRE	AGGGG	983	5	+	Arabidopsis thaliana
ShGRAS24A	STRE	AGGGG	1331	5	-	Arabidopsis thaliana
ShGRAS24A	STRE	AGGGG	1449	5	-	Arabidopsis thaliana
ShGRAS24A	STRE	AGGGG	1542	5	+	Arabidopsis thaliana
ShGRAS24A	STRE	AGGGG	1974	5	-	Arabidopsis thaliana
ShGRAS24A	CAT-box	GCCACT	1524	6	-	Arabidopsis thaliana	cis-acting regulatory element related to meristem expression
ShGRAS24A	G-box	CACGAC	1966	6	-	Zea mays	cis-acting regulatory element involved in light responsiveness
ShGRAS24A	MYB recognition site	CCGTTG	378	6	+	Arabidopsis thaliana
ShGRAS24A	Myc	TCTCTTA	171	7	-	Arabidopsis thaliana
ShGRAS24A	GA-motif	ATAGATAA	1131	8	-	Arabidopsis thaliana	part of a light responsive element
ShGRAS24A	WRE3	CCACCT	1323	6	+	Pisum sativum
ShGRAS24A	ERE	ATTTCATA	43	8	-	Nicotiana glutinos
ShGRAS24A	Myb-binding site	CAACAG	290	6	-	Nicotiana tabacum
ShGRAS24A	Myb	TAACTG	497	6	-	Arabidopsis thaliana
ShGRAS24A	Myb	TAACTG	772	6	+	Arabidopsis thaliana
ShGRAS24A	AAGAA-motif	GAAAGAA	96	7	-	Avena sativa
ShGRAS24A	WUN-motif	AAATTTCTT	92	9	+	Nicotiana glutinosa
ShGRAS24A	TGACG-motif	TGACG	1009	5	+	Hordeum vulgare	cis-acting regulatory element involved in the MeJA-responsiveness
ShGRAS24A	TGACG-motif	TGACG	1175	5	+	Hordeum vulgare	cis-acting regulatory element involved in the MeJA-responsiveness
ShGRAS24A	TGACG-motif	TGACG	1658	5	-	Hordeum vulgare	cis-acting regulatory element involved in the MeJA-responsiveness
ShGRAS24A	ABRE	GCAACGTGTC	426	9	-	Hordeum vulgare	cis-acting element involved in the abscisic acid responsiveness
ShGRAS24A	MYC	CAATTG	216	6	+	Arabidopsis thaliana
ShGRAS24A	MYC	CAATTG	735	6	+	Arabidopsis thaliana
ShGRAS24A	MYC	CATGTG	1154	6	+	Arabidopsis thaliana
ShGRAS24A	CGTCA-motif	CGTCA	1009	5	-	Hordeum vulgare	cis-acting regulatory element involved in the MeJA-responsiveness
ShGRAS24A	CGTCA-motif	CGTCA	1175	5	-	Hordeum vulgare	cis-acting regulatory element involved in the MeJA-responsiveness
ShGRAS24A	CGTCA-motif	CGTCA	1658	5	+	Hordeum vulgare	cis-acting regulatory element involved in the MeJA-responsiveness
ShGRAS24A	as-1	TGACG	1009	5	+	Arabidopsis thaliana
ShGRAS24A	as-1	TGACG	1175	5	+	Arabidopsis thaliana
ShGRAS24A	as-1	TGACG	1658	5	-	Arabidopsis thaliana
ShGRAS24A	MYB-like sequence	TAACCA	195	6	-	Arabidopsis thaliana
ShGRAS24A	Sp1	GGGCGG	985	6	+	Oryza sativa	light responsive element
ShGRAS24A	Box 4	ATTAAT	1764	6	-	Petroselinum crispum	part of a conserved DNA module involved in light responsiveness
ShGRAS24A	MYB	TAACCA	195	6	-	Arabidopsis thaliana
ShGRAS24A	MYB	CAACAG	290	6	-	Arabidopsis thaliana
ShGRAS24A	MYB	CAACCA	930	6	-	Arabidopsis thaliana
ShGRAS24A	MYB	CAACCA	1413	6	+	Arabidopsis thaliana
ShGRAS24A	ARE	AAACCA	361	6	+	Zea mays	cis-acting regulatory element essential for the anaerobic induction
ShGRAS24A	TCA-element	CCATCTTTTT	387	9	+	Nicotiana tabacum	cis-acting element involved in salicylic acid responsiveness
ShGRAS25A	AAGAA-motif	gGTAAAGAAA	38	9	-	Avena sativa
ShGRAS25A	AAGAA-motif	GAAAGAA	720	7	-	Avena sativa
ShGRAS25A	Myb	TAACTG	188	6	+	Arabidopsis thaliana
ShGRAS25A	Myb	TAACTG	563	6	+	Arabidopsis thaliana
ShGRAS25A	Myb	TAACTG	988	6	-	Arabidopsis thaliana
ShGRAS25A	Myb	TAACTG	1265	6	+	Arabidopsis thaliana
ShGRAS25A	I-box	AGATAAGG	495	8	-	Triticum aestivum	part of a light responsive element
ShGRAS25A	WUN-motif	AAATTTCTT	716	9	+	Nicotiana glutinosa
ShGRAS25A	WRE3	CCACCT	1578	6	+	Pisum sativum
ShGRAS25A	GA-motif	ATAGATAA	497	8	-	Arabidopsis thaliana	part of a light responsive element
ShGRAS25A	ERE	ATTTCATA	667	8	-	Nicotiana glutinos
ShGRAS25A	G-box	CACGAC	1966	6	-	Zea mays	cis-acting regulatory element involved in light responsiveness
ShGRAS25A	Myc	TCTCTTA	795	7	-	Arabidopsis thaliana
ShGRAS25A	CAT-box	GCCACT	1789	6	-	Arabidopsis thaliana	cis-acting regulatory element related to meristem expression
ShGRAS25A	TCCC-motif	TCTCCCT	1594	7	+	Spinacia oleracea	part of a light responsive element
ShGRAS25A	TCCC-motif	TCTCCCT	1689	7	+	Spinacia oleracea	part of a light responsive element
ShGRAS25A	STRE	AGGGG	679	5	+	Arabidopsis thaliana
ShGRAS25A	STRE	AGGGG	1586	5	-	Arabidopsis thaliana
ShGRAS25A	STRE	AGGGG	1618	5	-	Arabidopsis thaliana
ShGRAS25A	STRE	AGGGG	1717	5	-	Arabidopsis thaliana
ShGRAS25A	STRE	AGGGG	1807	5	+	Arabidopsis thaliana
ShGRAS25A	STRE	AGGGG	1974	5	-	Arabidopsis thaliana
ShGRAS25A	GT1-motif	GGTTAA	857	6	+	Arabidopsis thaliana	light responsive element
ShGRAS25A	TCA-element	CCATCTTTTT	246	9	+	Nicotiana tabacum	cis-acting element involved in salicylic acid responsiveness
ShGRAS25A	MYB	CAACCA	108	6	+	Arabidopsis thaliana
ShGRAS25A	MYB	CAACCA	243	6	+	Arabidopsis thaliana
ShGRAS25A	MYB	TAACCA	819	6	-	Arabidopsis thaliana
ShGRAS25A	MYB	CAACCA	1424	6	-	Arabidopsis thaliana
ShGRAS25A	MYB	CAACCA	1681	6	+	Arabidopsis thaliana
ShGRAS25A	AC-II	CCACCAACCCCC	520	11	+	Phaseolus vulgaris
ShGRAS25A	MYB-like sequence	TAACCA	819	6	-	Arabidopsis thaliana
ShGRAS25A	MYC	CATTTG	142	6	+	Arabidopsis thaliana
ShGRAS25A	MYC	CATGTG	296	6	+	Arabidopsis thaliana
ShGRAS25A	MYC	CATTTG	428	6	-	Arabidopsis thaliana
ShGRAS25A	MYC	CAATTG	840	6	+	Arabidopsis thaliana
ShGRAS25A	MYC	CAATTG	1228	6	-	Arabidopsis thaliana
ShGRAS25A	AE-box	AGAAACAA	93	8	-	Arabidopsis thaliana	part of a module for light response
ShGRAS25A	ABRE	GCAACGTGTC	867	9	-	Hordeum vulgare	cis-acting element involved in the abscisic acid responsiveness
ShGRAS25A	ABRE	GCAACGTGTC	917	9	-	Hordeum vulgare	cis-acting element involved in the abscisic acid responsiveness
ShGRAS26A	AuxRR-core	GGTCCAT	1278	7	+	Nicotiana tabacum	cis-acting regulatory element involved in auxin responsiveness
ShGRAS26A	STRE	AGGGG	1630	5	-	Arabidopsis thaliana
ShGRAS26A	TATC-box	TATCCCA	1965	7	+	Oryza sativa	cis-acting element involved in gibberellin-responsiveness
ShGRAS26A	TCCC-motif	TCTCCCT	1639	7	+	Spinacia oleracea	part of a light responsive element
ShGRAS26A	MBS	CAACTG	1287	6	-	Arabidopsis thaliana	MYB binding site involved in drought-inducibility
ShGRAS26A	MYB recognition site	CCGTTG	1833	6	-	Arabidopsis thaliana
ShGRAS26A	RY-element	CATGCATG	1742	8	-	Helianthus annuus	cis-acting regulatory element involved in seed-specific regulation
ShGRAS26A	chs-CMA2b	GAACCTACACAC	483	11	-	Hordeum vulgare	part of a light responsive element
ShGRAS26A	MRE	AACCTAA	1821	7	+	Petroselinum crispum	MYB binding site involved in light responsiveness
ShGRAS26A	TCT-motif	TCTTAC	199	6	-	Arabidopsis thaliana	part of a light responsive element
ShGRAS26A	TCT-motif	TCTTAC	316	6	-	Arabidopsis thaliana	part of a light responsive element
ShGRAS26A	HD-Zip 1	CAAT(A/T)ATTG	1135	8.5	-	Arabidopsis thaliana	element involved in differentiation of the palisade mesophyll cells
ShGRAS26A	AAGAA-motif	GAAAGAA	433	7	-	Avena sativa
ShGRAS26A	Myb	TAACTG	236	6	-	Arabidopsis thaliana
ShGRAS26A	Myb	CAACTG	1287	6	-	Arabidopsis thaliana
ShGRAS26A	TCA	TCATCTTCAT	1759	9	-	Pisum sativum
ShGRAS26A	TGACG-motif	TGACG	1567	5	+	Hordeum vulgare	cis-acting regulatory element involved in the MeJA-responsiveness
ShGRAS26A	TGACG-motif	TGACG	1721	5	-	Hordeum vulgare	cis-acting regulatory element involved in the MeJA-responsiveness
ShGRAS26A	MYC	CATGTG	165	6	+	Arabidopsis thaliana
ShGRAS26A	MYC	CATTTG	287	6	-	Arabidopsis thaliana
ShGRAS26A	MYC	CATGTG	917	6	-	Arabidopsis thaliana
ShGRAS26A	AE-box	AGAAACTT	1196	8	+	Arabidopsis thaliana	part of a module for light response
ShGRAS26A	as-1	TGACG	1567	5	+	Arabidopsis thaliana
ShGRAS26A	as-1	TGACG	1721	5	-	Arabidopsis thaliana
ShGRAS26A	CGTCA-motif	CGTCA	1567	5	-	Hordeum vulgare	cis-acting regulatory element involved in the MeJA-responsiveness
ShGRAS26A	CGTCA-motif	CGTCA	1721	5	+	Hordeum vulgare	cis-acting regulatory element involved in the MeJA-responsiveness
ShGRAS26A	Box 4	ATTAAT	1509	6	-	Petroselinum crispum	part of a conserved DNA module involved in light responsiveness
ShGRAS26A	TC-rich repeats	GTTTTCTTAC	199	9	-	Nicotiana tabacum	cis-acting element involved in defense and stress responsiveness
ShGRAS26A	GC-motif	CCCCCG	1091	6	-	Zea mays	enhancer-like element involved in anoxic specific inducibility
ShGRAS26A	Box II -like sequence	TCCGTGTACCA	249	10	+	Oryza sativa	cis-acting regulatory element
ShGRAS26A	MYB	CAACCA	1174	6	+	Arabidopsis thaliana
ShGRAS26A	MYB	CAACCA	1792	6	-	Arabidopsis thaliana
ShGRAS26A	TCA-element	CCATCTTTTT	1954	9	+	Nicotiana tabacum	cis-acting element involved in salicylic acid responsiveness
ShGRAS27A	Myc	TCTCTTA	910	7	+	Arabidopsis thaliana
ShGRAS27A	G-box	CCACGTAA	1920	8	+	Brassica napus	cis-acting regulatory element involved in light responsiveness
ShGRAS27A	G-box	TACGTG	1921	6	-	Arabidopsis thaliana	cis-acting regulatory element involved in light responsiveness
ShGRAS27A	MBS	CAACTG	1096	6	-	Arabidopsis thaliana	MYB binding site involved in drought-inducibility
ShGRAS27A	MYB recognition site	CCGTTG	489	6	-	Arabidopsis thaliana
ShGRAS27A	MYB recognition site	CCGTTG	588	6	-	Arabidopsis thaliana
ShGRAS27A	DRE core	GCCGAC	1131	6	-	Arabidopsis thaliana
ShGRAS27A	GT1-motif	GGTTAAT	856	7	-	Avena sativa	light responsive element
ShGRAS27A	GT1-motif	GGTTAA	857	6	-	Arabidopsis thaliana	light responsive element
ShGRAS27A	I-box	GTATAAGGCC	1705	9	+	Larix laricina	part of a light responsive element
ShGRAS27A	AAGAA-motif	GAAAGAA	1214	7	+	Avena sativa
ShGRAS27A	Myb	CAACTG	1096	6	-	Arabidopsis thaliana
ShGRAS27A	Myb	TAACTG	1965	6	+	Arabidopsis thaliana
ShGRAS27A	Myb-binding site	CAACAG	1114	6	-	Nicotiana tabacum
ShGRAS27A	CTAG-motif	ACTAGCAGAA	1815	9	+	Avena sativa
ShGRAS27A	LTR	CCGAAA	482	6	+	Hordeum vulgare	cis-acting element involved in low-temperature responsiveness
ShGRAS27A	O2-site	GATGA(C/T)(A/G)TG(A/G)	116	8	+	Zea mays	cis-acting regulatory element involved in zein metabolism regulation
ShGRAS27A	O2-site	GATGATGTGG	254	9	-	Zea mays	cis-acting regulatory element involved in zein metabolism regulation
ShGRAS27A	O2-site	GTTGACGTGA	330	9	-	Zea mays	cis-acting regulatory element involved in zein metabolism regulation
ShGRAS27A	CGTCA-motif	CGTCA	157	5	-	Hordeum vulgare	cis-acting regulatory element involved in the MeJA-responsiveness
ShGRAS27A	CGTCA-motif	CGTCA	544	5	-	Hordeum vulgare	cis-acting regulatory element involved in the MeJA-responsiveness
ShGRAS27A	CGTCA-motif	CGTCA	757	5	-	Hordeum vulgare	cis-acting regulatory element involved in the MeJA-responsiveness
ShGRAS27A	CGTCA-motif	CGTCA	1234	5	+	Hordeum vulgare	cis-acting regulatory element involved in the MeJA-responsiveness
ShGRAS27A	CGTCA-motif	CGTCA	1969	5	-	Hordeum vulgare	cis-acting regulatory element involved in the MeJA-responsiveness
ShGRAS27A	as-1	TGACG	157	5	+	Arabidopsis thaliana
ShGRAS27A	as-1	TGACG	544	5	+	Arabidopsis thaliana
ShGRAS27A	as-1	TGACG	757	5	+	Arabidopsis thaliana
ShGRAS27A	as-1	TGACG	1234	5	-	Arabidopsis thaliana
ShGRAS27A	as-1	TGACG	1969	5	+	Arabidopsis thaliana
ShGRAS27A	MYB-like sequence	TAACCA	1810	6	-	Arabidopsis thaliana
ShGRAS27A	Box 4	ATTAAT	1643	6	-	Petroselinum crispum	part of a conserved DNA module involved in light responsiveness
ShGRAS27A	TGACG-motif	TGACG	157	5	+	Hordeum vulgare	cis-acting regulatory element involved in the MeJA-responsiveness
ShGRAS27A	TGACG-motif	TGACG	544	5	+	Hordeum vulgare	cis-acting regulatory element involved in the MeJA-responsiveness
ShGRAS27A	TGACG-motif	TGACG	757	5	+	Hordeum vulgare	cis-acting regulatory element involved in the MeJA-responsiveness
ShGRAS27A	TGACG-motif	TGACG	1234	5	-	Hordeum vulgare	cis-acting regulatory element involved in the MeJA-responsiveness
ShGRAS27A	TGACG-motif	TGACG	1969	5	+	Hordeum vulgare	cis-acting regulatory element involved in the MeJA-responsiveness
ShGRAS27A	ABRE	GACACGTGGC	410	9	+	Triticum aestivum	cis-acting element involved in the abscisic acid responsiveness
ShGRAS27A	ABRE	GCCGCGTGGC	430	9	+	Oryza sativa	cis-acting element involved in the abscisic acid responsiveness
ShGRAS27A	ABRE	GACACGTACGT	524	10	-	Oryza sativa	cis-acting element involved in the abscisic acid responsiveness
ShGRAS27A	ABRE	ACGTG	1921	5	-	Arabidopsis thaliana	cis-acting element involved in the abscisic acid responsiveness
ShGRAS27A	chs-CMA1a	TTACTTAA	1739	8	+	Daucus carota	part of a light responsive element
ShGRAS27A	AE-box	AGAAACTT	99	8	+	Arabidopsis thaliana	part of a module for light response
ShGRAS27A	MYC	CAATTG	1523	6	-	Arabidopsis thaliana
ShGRAS27A	MYC	CATTTG	1943	6	+	Arabidopsis thaliana
ShGRAS27A	MYB	CAACCA	182	6	-	Arabidopsis thaliana
ShGRAS27A	MYB	CAACAG	1114	6	-	Arabidopsis thaliana
ShGRAS27A	MYB	TAACCA	1810	6	-	Arabidopsis thaliana
ShGRAS27A	MYB	CAACCA	1917	6	+	Arabidopsis thaliana
ShGRAS27A	TCA-element	CCATCTTTTT	1365	9	+	Nicotiana tabacum	cis-acting element involved in salicylic acid responsiveness
ShGRAS27A	ARE	AAACCA	126	6	+	Zea mays	cis-acting regulatory element essential for the anaerobic induction
ShGRAS27A	ARE	AAACCA	424	6	-	Zea mays	cis-acting regulatory element essential for the anaerobic induction
ShGRAS27A	ARE	AAACCA	1869	6	+	Zea mays	cis-acting regulatory element essential for the anaerobic induction
ShGRAS27A	E2Fb	TTTGCCGC	1267	8	-	Nicotiana tabacum
ShGRAS27A	TC-rich repeats	GTTTTCTTAC	1214	9	-	Nicotiana tabacum	cis-acting element involved in defense and stress responsiveness
ShGRAS27A	ABRE4	CACGTA	1921	6	+	Zea mays
ShGRAS27A	ABRE3a	TACGTG	1921	6	-	Zea mays
ShGRAS28A	Myb	TAACTG	647	6	+	Arabidopsis thaliana
ShGRAS28A	Myb	TAACTG	876	6	-	Arabidopsis thaliana
ShGRAS28A	WUN-motif	AAATTACT	634	8	-	Nicotiana glutinosa
ShGRAS28A	RY-element	CATGCATG	1742	8	-	Helianthus annuus	cis-acting regulatory element involved in seed-specific regulation
ShGRAS28A	MRE	AACCTAA	1821	7	+	Petroselinum crispum	MYB binding site involved in light responsiveness
ShGRAS28A	WRE3	CCACCT	788	6	+	Pisum sativum
ShGRAS28A	MYB recognition site	CCGTTG	1833	6	-	Arabidopsis thaliana
ShGRAS28A	ATC-motif	AGTAATCT	1040	8	-	Spinacia oleracea	part of a conserved DNA module involved in light responsiveness
ShGRAS28A	TGA-element	AACGAC	373	6	+	Brassica oleracea	auxin-responsive element
ShGRAS28A	TATC-box	TATCCCA	1965	7	+	Oryza sativa	cis-acting element involved in gibberellin-responsiveness
ShGRAS28A	TCCC-motif	TCTCCCT	1639	7	+	Spinacia oleracea	part of a light responsive element
ShGRAS28A	STRE	AGGGG	1630	5	-	Arabidopsis thaliana
ShGRAS28A	MYB	TAACCA	106	6	-	Arabidopsis thaliana
ShGRAS28A	MYB	CAACCA	1792	6	-	Arabidopsis thaliana
ShGRAS28A	TCA-element	CCATCTTTTT	1954	9	+	Nicotiana tabacum	cis-acting element involved in salicylic acid responsiveness
ShGRAS28A	GC-motif	CCCCCG	882	6	+	Zea mays	enhancer-like element involved in anoxic specific inducibility
ShGRAS28A	MYB-like sequence	TAACCA	106	6	-	Arabidopsis thaliana
ShGRAS28A	as-1	TGACG	1567	5	+	Arabidopsis thaliana
ShGRAS28A	as-1	TGACG	1721	5	-	Arabidopsis thaliana
ShGRAS28A	CGTCA-motif	CGTCA	1567	5	-	Hordeum vulgare	cis-acting regulatory element involved in the MeJA-responsiveness
ShGRAS28A	CGTCA-motif	CGTCA	1721	5	+	Hordeum vulgare	cis-acting regulatory element involved in the MeJA-responsiveness
ShGRAS28A	AT-rich sequence	TAAAATACT	855	9	-	Pisum sativum	element for maximal elicitor-mediated activation (2copies)
ShGRAS28A	Box 4	ATTAAT	1509	6	-	Petroselinum crispum	part of a conserved DNA module involved in light responsiveness
ShGRAS28A	TGACG-motif	TGACG	1567	5	+	Hordeum vulgare	cis-acting regulatory element involved in the MeJA-responsiveness
ShGRAS28A	TGACG-motif	TGACG	1721	5	-	Hordeum vulgare	cis-acting regulatory element involved in the MeJA-responsiveness
ShGRAS28A	TCA	TCATCTTCAT	1759	9	-	Pisum sativum
ShGRAS28A	MYC	CAATTG	138	6	+	Arabidopsis thaliana
ShGRAS28A	MYC	CAATTG	1309	6	-	Arabidopsis thaliana
ShGRAS29A	WRE3	CCACCT	1545	6	-	Pisum sativum
ShGRAS29A	WRE3	CCACCT	1607	6	-	Pisum sativum
ShGRAS29A	WRE3	CCACCT	1748	6	+	Pisum sativum
ShGRAS29A	Myb-binding site	CAACAG	1366	6	+	Nicotiana tabacum
ShGRAS29A	Myb-binding site	CAACAG	1574	6	+	Nicotiana tabacum
ShGRAS29A	WUN-motif	AAATTACT	1377	8	-	Nicotiana glutinosa
ShGRAS29A	GARE-motif	TCTGTTG	1366	7	-	Brassica oleracea	gibberellin-responsive element
ShGRAS29A	I-box	AGATAAGG	204	8	-	Triticum aestivum	part of a light responsive element
ShGRAS29A	AAGAA-motif	gGTAAAGAAA	820	9	-	Avena sativa
ShGRAS29A	Myb	CAACTG	369	6	+	Arabidopsis thaliana
ShGRAS29A	Myb	CAACTG	582	6	+	Arabidopsis thaliana
ShGRAS29A	Myb	CAACTG	1655	6	-	Arabidopsis thaliana
ShGRAS29A	GT1-motif	GGTTAA	1390	6	-	Arabidopsis thaliana	light responsive element
ShGRAS29A	STRE	AGGGG	381	5	+	Arabidopsis thaliana
ShGRAS29A	STRE	AGGGG	458	5	+	Arabidopsis thaliana
ShGRAS29A	STRE	AGGGG	595	5	-	Arabidopsis thaliana
ShGRAS29A	STRE	AGGGG	1447	5	-	Arabidopsis thaliana
ShGRAS29A	STRE	AGGGG	1623	5	-	Arabidopsis thaliana
ShGRAS29A	STRE	AGGGG	1815	5	-	Arabidopsis thaliana
ShGRAS29A	TCCC-motif	TCTCCCT	1424	7	+	Spinacia oleracea	part of a light responsive element
ShGRAS29A	box S	AGCCACC	1779	7	+	Arabidopsis thaliana
ShGRAS29A	G-box	CACGTC	298	6	+	Zea mays	cis-acting regulatory element involved in light responsiveness
ShGRAS29A	G-box	CACGAC	436	6	+	Zea mays	cis-acting regulatory element involved in light responsiveness
ShGRAS29A	G-box	CACGAC	1115	6	-	Zea mays	cis-acting regulatory element involved in light responsiveness
ShGRAS29A	MYB recognition site	CCGTTG	1646	6	+	Arabidopsis thaliana
ShGRAS29A	MBS	CAACTG	369	6	+	Arabidopsis thaliana	MYB binding site involved in drought-inducibility
ShGRAS29A	MBS	CAACTG	582	6	+	Arabidopsis thaliana	MYB binding site involved in drought-inducibility
ShGRAS29A	MBS	CAACTG	1655	6	-	Arabidopsis thaliana	MYB binding site involved in drought-inducibility
ShGRAS29A	DRE core	GCCGAC	1095	6	-	Arabidopsis thaliana
ShGRAS29A	GC-motif	CCCCCG	1758	6	+	Zea mays	enhancer-like element involved in anoxic specific inducibility
ShGRAS29A	A-box	CCGTCC	55	6	-	Petroselinum crispum	cis-acting regulatory element
ShGRAS29A	CCGTCC motif	CCGTCC	55	6	-	Nicotiana tabacum
ShGRAS29A	MYB	CAACCA	8	6	-	Arabidopsis thaliana
ShGRAS29A	MYB	CAACCA	1078	6	+	Arabidopsis thaliana
ShGRAS29A	MYB	CAACAG	1366	6	+	Arabidopsis thaliana
ShGRAS29A	MYB	CAACAG	1574	6	+	Arabidopsis thaliana
ShGRAS29A	MYB	CAACCA	1788	6	+	Arabidopsis thaliana
ShGRAS29A	dOCT	CTCGGATC	741	8	+	Zea mays
ShGRAS29A	ARE	AAACCA	46	6	-	Zea mays	cis-acting regulatory element essential for the anaerobic induction
ShGRAS29A	ARE	AAACCA	1774	6	+	Zea mays	cis-acting regulatory element essential for the anaerobic induction
ShGRAS29A	TCA	TCATCTTCAT	83	9	-	Pisum sativum
ShGRAS29A	ABRE	ACGTG	298	5	-	Arabidopsis thaliana	cis-acting element involved in the abscisic acid responsiveness
ShGRAS29A	MYC	CATGTG	1342	6	-	Arabidopsis thaliana
ShGRAS29A	W box	TTGACC	836	6	+	Arabidopsis thaliana
ShGRAS29A	AC-I	(T/C)C(T/C)(C/T)ACC(T/C)ACC	1690	8.5	+	Phaseolus vulgaris
ShGRAS29A	Sp1	GGGCGG	276	6	-	Oryza sativa	light responsive element
ShGRAS29A	Sp1	GGGCGG	460	6	+	Oryza sativa	light responsive element
ShGRAS29A	Sp1	GGGCGG	480	6	+	Oryza sativa	light responsive element
ShGRAS29A	Sp1	GGGCGG	515	6	+	Oryza sativa	light responsive element
ShGRAS29A	Sp1	GGGCGG	1394	6	-	Oryza sativa	light responsive element
ShGRAS29A	Sp1	GGGCGG	1619	6	-	Oryza sativa	light responsive element
ShGRAS29A	Sp1	GGGCGG	1755	6	-	Oryza sativa	light responsive element
ShGRAS29A	Sp1	GGGCGG	1948	6	-	Oryza sativa	light responsive element
ShGRAS29A	Sp1	GGGCGG	1955	6	-	Oryza sativa	light responsive element
ShGRAS29A	Box 4	ATTAAT	906	6	+	Petroselinum crispum	part of a conserved DNA module involved in light responsiveness
ShGRAS29A	CCGTCC-box	CCGTCC	55	6	-	Petroselinum hortense
ShGRAS30A	G-Box	CACGTG	1555	6	-	Pisum sativum	cis-acting regulatory element involved in light responsiveness
ShGRAS30A	ABRE	CACGTG	1555	6	-	Arabidopsis thaliana	cis-acting element involved in the abscisic acid responsiveness
ShGRAS30A	ABRE	ACGTG	1556	5	+	Arabidopsis thaliana	cis-acting element involved in the abscisic acid responsiveness
ShGRAS30A	MYC	CATGTG	500	6	-	Arabidopsis thaliana
ShGRAS30A	LTR	CCGAAA	894	6	+	Hordeum vulgare	cis-acting element involved in low-temperature responsiveness
ShGRAS30A	LTR	CCGAAA	1500	6	+	Hordeum vulgare	cis-acting element involved in low-temperature responsiveness
ShGRAS30A	AC-I	(T/C)C(T/C)(C/T)ACC(T/C)ACC	1682	8.5	+	Phaseolus vulgaris
ShGRAS30A	O2-site	GATGACATGG	875	9	-	Zea mays	cis-acting regulatory element involved in zein metabolism regulation
ShGRAS30A	O2-site	GATGACATGG	1529	9	+	Zea mays	cis-acting regulatory element involved in zein metabolism regulation
ShGRAS30A	Sp1	GGGCGG	552	6	-	Oryza sativa	light responsive element
ShGRAS30A	Sp1	GGGCGG	778	6	-	Oryza sativa	light responsive element
ShGRAS30A	Sp1	GGGCGG	1115	6	-	Oryza sativa	light responsive element
ShGRAS30A	Sp1	GGGCGG	1746	6	-	Oryza sativa	light responsive element
ShGRAS30A	Sp1	GGGCGG	1948	6	-	Oryza sativa	light responsive element
ShGRAS30A	Sp1	GGGCGG	1955	6	-	Oryza sativa	light responsive element
ShGRAS30A	CCGTCC-box	CCGTCC	1347	6	-	Petroselinum hortense
ShGRAS30A	Box 4	ATTAAT	64	6	+	Petroselinum crispum	part of a conserved DNA module involved in light responsiveness
ShGRAS30A	GC-motif	CCCCCG	1749	6	+	Zea mays	enhancer-like element involved in anoxic specific inducibility
ShGRAS30A	CCGTCC motif	CCGTCC	1347	6	-	Nicotiana tabacum
ShGRAS30A	A-box	CCGTCC	1347	6	-	Petroselinum crispum	cis-acting regulatory element
ShGRAS30A	MYB	CAACCA	236	6	+	Arabidopsis thaliana
ShGRAS30A	MYB	CAACAG	524	6	+	Arabidopsis thaliana
ShGRAS30A	MYB	CAACAG	733	6	+	Arabidopsis thaliana
ShGRAS30A	MYB	CAACCA	1788	6	+	Arabidopsis thaliana
ShGRAS30A	ARE	AAACCA	1774	6	+	Zea mays	cis-acting regulatory element essential for the anaerobic induction
ShGRAS30A	GT1-motif	GGTTAA	548	6	-	Arabidopsis thaliana	light responsive element
ShGRAS30A	TCCC-motif	TCTCCCT	582	7	+	Spinacia oleracea	part of a light responsive element
ShGRAS30A	STRE	AGGGG	606	5	-	Arabidopsis thaliana
ShGRAS30A	STRE	AGGGG	782	5	-	Arabidopsis thaliana
ShGRAS30A	STRE	AGGGG	938	5	+	Arabidopsis thaliana
ShGRAS30A	STRE	AGGGG	983	5	-	Arabidopsis thaliana
ShGRAS30A	STRE	AGGGG	1428	5	+	Arabidopsis thaliana
ShGRAS30A	STRE	AGGGG	1815	5	-	Arabidopsis thaliana
ShGRAS30A	CAT-box	GCCACT	1390	6	-	Arabidopsis thaliana	cis-acting regulatory element related to meristem expression
ShGRAS30A	box S	AGCCACC	1779	7	+	Arabidopsis thaliana
ShGRAS30A	G-box	CACGAC	272	6	-	Zea mays	cis-acting regulatory element involved in light responsiveness
ShGRAS30A	G-box	CACGTG	1555	6	-	Arabidopsis thaliana	cis-acting regulatory element involved in light responsiveness
ShGRAS30A	DRE core	GCCGAC	253	6	-	Arabidopsis thaliana
ShGRAS30A	DRE core	GCCGAC	1124	6	-	Arabidopsis thaliana
ShGRAS30A	MBS	CAACTG	1224	6	-	Arabidopsis thaliana	MYB binding site involved in drought-inducibility
ShGRAS30A	MBS	CAACTG	1647	6	-	Arabidopsis thaliana	MYB binding site involved in drought-inducibility
ShGRAS30A	MYB recognition site	CCGTTG	1343	6	-	Arabidopsis thaliana
ShGRAS30A	MYB recognition site	CCGTTG	1638	6	+	Arabidopsis thaliana
ShGRAS30A	WRE3	CCACCT	704	6	-	Pisum sativum
ShGRAS30A	WRE3	CCACCT	766	6	-	Pisum sativum
ShGRAS30A	WRE3	CCACCT	1688	6	+	Pisum sativum
ShGRAS30A	WRE3	CCACCT	1739	6	+	Pisum sativum
ShGRAS30A	Myb-binding site	CAACAG	524	6	+	Nicotiana tabacum
ShGRAS30A	Myb-binding site	CAACAG	733	6	+	Nicotiana tabacum
ShGRAS30A	GARE-motif	TCTGTTG	524	7	-	Brassica oleracea	gibberellin-responsive element
ShGRAS30A	Myb	CAACTG	1224	6	-	Arabidopsis thaliana
ShGRAS30A	Myb	CAACTG	1647	6	-	Arabidopsis thaliana
ShGRAS30A	WUN-motif	AAATTACT	535	8	-	Nicotiana glutinosa
ShGRAS31A	MYB	CAACCA	236	6	+	Arabidopsis thaliana
ShGRAS31A	MYB	CAACAG	524	6	+	Arabidopsis thaliana
ShGRAS31A	MYB	CAACAG	733	6	+	Arabidopsis thaliana
ShGRAS31A	MYB	CAACCA	1788	6	+	Arabidopsis thaliana
ShGRAS31A	ARE	AAACCA	1774	6	+	Zea mays	cis-acting regulatory element essential for the anaerobic induction
ShGRAS31A	GC-motif	CCCCCG	1749	6	+	Zea mays	enhancer-like element involved in anoxic specific inducibility
ShGRAS31A	CCGTCC motif	CCGTCC	1347	6	-	Nicotiana tabacum
ShGRAS31A	A-box	CCGTCC	1347	6	-	Petroselinum crispum	cis-acting regulatory element
ShGRAS31A	AC-I	(T/C)C(T/C)(C/T)ACC(T/C)ACC	1682	8.5	+	Phaseolus vulgaris
ShGRAS31A	LTR	CCGAAA	894	6	+	Hordeum vulgare	cis-acting element involved in low-temperature responsiveness
ShGRAS31A	LTR	CCGAAA	1500	6	+	Hordeum vulgare	cis-acting element involved in low-temperature responsiveness
ShGRAS31A	Sp1	GGGCGG	552	6	-	Oryza sativa	light responsive element
ShGRAS31A	Sp1	GGGCGG	778	6	-	Oryza sativa	light responsive element
ShGRAS31A	Sp1	GGGCGG	1115	6	-	Oryza sativa	light responsive element
ShGRAS31A	Sp1	GGGCGG	1746	6	-	Oryza sativa	light responsive element
ShGRAS31A	Sp1	GGGCGG	1948	6	-	Oryza sativa	light responsive element
ShGRAS31A	Sp1	GGGCGG	1955	6	-	Oryza sativa	light responsive element
ShGRAS31A	O2-site	GATGACATGG	875	9	-	Zea mays	cis-acting regulatory element involved in zein metabolism regulation
ShGRAS31A	O2-site	GATGACATGG	1529	9	+	Zea mays	cis-acting regulatory element involved in zein metabolism regulation
ShGRAS31A	CCGTCC-box	CCGTCC	1347	6	-	Petroselinum hortense
ShGRAS31A	Box 4	ATTAAT	64	6	+	Petroselinum crispum	part of a conserved DNA module involved in light responsiveness
ShGRAS31A	G-Box	CACGTG	1555	6	-	Pisum sativum	cis-acting regulatory element involved in light responsiveness
ShGRAS31A	ABRE	CACGTG	1555	6	-	Arabidopsis thaliana	cis-acting element involved in the abscisic acid responsiveness
ShGRAS31A	ABRE	ACGTG	1556	5	+	Arabidopsis thaliana	cis-acting element involved in the abscisic acid responsiveness
ShGRAS31A	MYC	CATGTG	500	6	-	Arabidopsis thaliana
ShGRAS31A	GARE-motif	TCTGTTG	524	7	-	Brassica oleracea	gibberellin-responsive element
ShGRAS31A	Myb	CAACTG	1224	6	-	Arabidopsis thaliana
ShGRAS31A	Myb	CAACTG	1647	6	-	Arabidopsis thaliana
ShGRAS31A	WUN-motif	AAATTACT	535	8	-	Nicotiana glutinosa
ShGRAS31A	WRE3	CCACCT	704	6	-	Pisum sativum
ShGRAS31A	WRE3	CCACCT	766	6	-	Pisum sativum
ShGRAS31A	WRE3	CCACCT	1688	6	+	Pisum sativum
ShGRAS31A	WRE3	CCACCT	1739	6	+	Pisum sativum
ShGRAS31A	Myb-binding site	CAACAG	524	6	+	Nicotiana tabacum
ShGRAS31A	Myb-binding site	CAACAG	733	6	+	Nicotiana tabacum
ShGRAS31A	CAT-box	GCCACT	1390	6	-	Arabidopsis thaliana	cis-acting regulatory element related to meristem expression
ShGRAS31A	box S	AGCCACC	1779	7	+	Arabidopsis thaliana
ShGRAS31A	G-box	CACGAC	272	6	-	Zea mays	cis-acting regulatory element involved in light responsiveness
ShGRAS31A	G-box	CACGTG	1555	6	-	Arabidopsis thaliana	cis-acting regulatory element involved in light responsiveness
ShGRAS31A	MYB recognition site	CCGTTG	1343	6	-	Arabidopsis thaliana
ShGRAS31A	MYB recognition site	CCGTTG	1638	6	+	Arabidopsis thaliana
ShGRAS31A	DRE core	GCCGAC	253	6	-	Arabidopsis thaliana
ShGRAS31A	DRE core	GCCGAC	1124	6	-	Arabidopsis thaliana
ShGRAS31A	MBS	CAACTG	1224	6	-	Arabidopsis thaliana	MYB binding site involved in drought-inducibility
ShGRAS31A	MBS	CAACTG	1647	6	-	Arabidopsis thaliana	MYB binding site involved in drought-inducibility
ShGRAS31A	GT1-motif	GGTTAA	548	6	-	Arabidopsis thaliana	light responsive element
ShGRAS31A	TCCC-motif	TCTCCCT	582	7	+	Spinacia oleracea	part of a light responsive element
ShGRAS31A	STRE	AGGGG	606	5	-	Arabidopsis thaliana
ShGRAS31A	STRE	AGGGG	782	5	-	Arabidopsis thaliana
ShGRAS31A	STRE	AGGGG	938	5	+	Arabidopsis thaliana
ShGRAS31A	STRE	AGGGG	983	5	-	Arabidopsis thaliana
ShGRAS31A	STRE	AGGGG	1428	5	+	Arabidopsis thaliana
ShGRAS31A	STRE	AGGGG	1815	5	-	Arabidopsis thaliana
ShGRAS32A	STRE	AGGGG	332	5	-	Arabidopsis thaliana
ShGRAS32A	STRE	AGGGG	956	5	-	Arabidopsis thaliana
ShGRAS32A	STRE	AGGGG	1079	5	-	Arabidopsis thaliana
ShGRAS32A	STRE	AGGGG	1428	5	+	Arabidopsis thaliana
ShGRAS32A	STRE	AGGGG	1815	5	-	Arabidopsis thaliana
ShGRAS32A	box S	AGCCACC	1779	7	+	Arabidopsis thaliana
ShGRAS32A	CAT-box	GCCACT	1390	6	-	Arabidopsis thaliana	cis-acting regulatory element related to meristem expression
ShGRAS32A	MYB recognition site	CCGTTG	1343	6	-	Arabidopsis thaliana
ShGRAS32A	MYB recognition site	CCGTTG	1638	6	+	Arabidopsis thaliana
ShGRAS32A	MBS	CAACTG	1647	6	-	Arabidopsis thaliana	MYB binding site involved in drought-inducibility
ShGRAS32A	G-box	CACGTG	1555	6	-	Arabidopsis thaliana	cis-acting regulatory element involved in light responsiveness
ShGRAS32A	TGA-element	AACGAC	1169	6	+	Brassica oleracea	auxin-responsive element
ShGRAS32A	GATA-motif	GATAGGA	842	7	-	Arabidopsis thaliana	part of a light responsive element
ShGRAS32A	GATA-motif	GATAGGG	971	7	-	Pisum sativum	part of a light responsive element
ShGRAS32A	GATA-motif	GATAGGG	1094	7	-	Pisum sativum	part of a light responsive element
ShGRAS32A	WRE3	CCACCT	400	6	+	Pisum sativum
ShGRAS32A	WRE3	CCACCT	1688	6	+	Pisum sativum
ShGRAS32A	WRE3	CCACCT	1739	6	+	Pisum sativum
ShGRAS32A	ERE	ATTTTAAA	250	8	+	Nicotiana glutinos
ShGRAS32A	Myb	CAACTG	1647	6	-	Arabidopsis thaliana
ShGRAS32A	AAGAA-motif	gGTAAAGAAA	419	9	-	Avena sativa
ShGRAS32A	AAGAA-motif	GAAAGAA	880	7	-	Avena sativa
ShGRAS32A	TCT-motif	TCTTAC	125	6	-	Arabidopsis thaliana	part of a light responsive element
ShGRAS32A	TCT-motif	TCTTAC	921	6	-	Arabidopsis thaliana	part of a light responsive element
ShGRAS32A	TCT-motif	TCTTAC	932	6	+	Arabidopsis thaliana	part of a light responsive element
ShGRAS32A	G-Box	TCCACATGGCA	1028	10	-	Triticum aestivum	cis-acting regulatory element involved in light responsiveness
ShGRAS32A	G-Box	CACGTG	1555	6	-	Pisum sativum	cis-acting regulatory element involved in light responsiveness
ShGRAS32A	ABRE	CACGTG	1555	6	-	Arabidopsis thaliana	cis-acting element involved in the abscisic acid responsiveness
ShGRAS32A	ABRE	ACGTG	1556	5	+	Arabidopsis thaliana	cis-acting element involved in the abscisic acid responsiveness
ShGRAS32A	TGACG-motif	TGACG	577	5	-	Hordeum vulgare	cis-acting regulatory element involved in the MeJA-responsiveness
ShGRAS32A	TGACG-motif	TGACG	761	5	-	Hordeum vulgare	cis-acting regulatory element involved in the MeJA-responsiveness
ShGRAS32A	W box	TTGACC	182	6	+	Arabidopsis thaliana
ShGRAS32A	MYC	CATGTG	665	6	-	Arabidopsis thaliana
ShGRAS32A	MYC	CATGTG	743	6	+	Arabidopsis thaliana
ShGRAS32A	CGTCA-motif	CGTCA	577	5	+	Hordeum vulgare	cis-acting regulatory element involved in the MeJA-responsiveness
ShGRAS32A	CGTCA-motif	CGTCA	761	5	+	Hordeum vulgare	cis-acting regulatory element involved in the MeJA-responsiveness
ShGRAS32A	as-1	TGACG	577	5	-	Arabidopsis thaliana
ShGRAS32A	as-1	TGACG	761	5	-	Arabidopsis thaliana
ShGRAS32A	Sp1	GGGCGG	1746	6	-	Oryza sativa	light responsive element
ShGRAS32A	Sp1	GGGCGG	1948	6	-	Oryza sativa	light responsive element
ShGRAS32A	Sp1	GGGCGG	1955	6	-	Oryza sativa	light responsive element
ShGRAS32A	O2-site	GATGACATGG	1529	9	+	Zea mays	cis-acting regulatory element involved in zein metabolism regulation
ShGRAS32A	LTR	CCGAAA	1500	6	+	Hordeum vulgare	cis-acting element involved in low-temperature responsiveness
ShGRAS32A	AC-I	(T/C)C(T/C)(C/T)ACC(T/C)ACC	1682	8.5	+	Phaseolus vulgaris
ShGRAS32A	CCGTCC-box	CCGTCC	1347	6	-	Petroselinum hortense
ShGRAS32A	Box 4	ATTAAT	117	6	+	Petroselinum crispum	part of a conserved DNA module involved in light responsiveness
ShGRAS32A	Box 4	ATTAAT	630	6	+	Petroselinum crispum	part of a conserved DNA module involved in light responsiveness
ShGRAS32A	TC-rich repeats	GTTTTCTTAC	125	9	-	Nicotiana tabacum	cis-acting element involved in defense and stress responsiveness
ShGRAS32A	TC-rich repeats	GTTTTCTTAC	921	9	-	Nicotiana tabacum	cis-acting element involved in defense and stress responsiveness
ShGRAS32A	GC-motif	CCCCCG	1749	6	+	Zea mays	enhancer-like element involved in anoxic specific inducibility
ShGRAS32A	CCGTCC motif	CCGTCC	1347	6	-	Nicotiana tabacum
ShGRAS32A	A-box	CCGTCC	1347	6	-	Petroselinum crispum	cis-acting regulatory element
ShGRAS32A	MYB	CAACCA	1788	6	+	Arabidopsis thaliana
ShGRAS32A	ARE	AAACCA	1019	6	+	Zea mays	cis-acting regulatory element essential for the anaerobic induction
ShGRAS32A	ARE	AAACCA	1774	6	+	Zea mays	cis-acting regulatory element essential for the anaerobic induction
ShGRAS33A	CCGTCC-box	CCGTCC	1347	6	-	Petroselinum hortense
ShGRAS33A	Box 4	ATTAAT	64	6	+	Petroselinum crispum	part of a conserved DNA module involved in light responsiveness
ShGRAS33A	AC-I	(T/C)C(T/C)(C/T)ACC(T/C)ACC	1682	8.5	+	Phaseolus vulgaris
ShGRAS33A	LTR	CCGAAA	894	6	+	Hordeum vulgare	cis-acting element involved in low-temperature responsiveness
ShGRAS33A	LTR	CCGAAA	1500	6	+	Hordeum vulgare	cis-acting element involved in low-temperature responsiveness
ShGRAS33A	Sp1	GGGCGG	552	6	-	Oryza sativa	light responsive element
ShGRAS33A	Sp1	GGGCGG	778	6	-	Oryza sativa	light responsive element
ShGRAS33A	Sp1	GGGCGG	1115	6	-	Oryza sativa	light responsive element
ShGRAS33A	Sp1	GGGCGG	1746	6	-	Oryza sativa	light responsive element
ShGRAS33A	Sp1	GGGCGG	1948	6	-	Oryza sativa	light responsive element
ShGRAS33A	Sp1	GGGCGG	1955	6	-	Oryza sativa	light responsive element
ShGRAS33A	O2-site	GATGACATGG	875	9	-	Zea mays	cis-acting regulatory element involved in zein metabolism regulation
ShGRAS33A	O2-site	GATGACATGG	1529	9	+	Zea mays	cis-acting regulatory element involved in zein metabolism regulation
ShGRAS33A	MYC	CATGTG	500	6	-	Arabidopsis thaliana
ShGRAS33A	G-Box	CACGTT	1555	6	+	Pisum sativum	cis-acting regulatory element involved in light responsiveness
ShGRAS33A	ABRE	ACGTG	1555	5	-	Arabidopsis thaliana	cis-acting element involved in the abscisic acid responsiveness
ShGRAS33A	ARE	AAACCA	1774	6	+	Zea mays	cis-acting regulatory element essential for the anaerobic induction
ShGRAS33A	MYB	CAACCA	236	6	+	Arabidopsis thaliana
ShGRAS33A	MYB	CAACAG	524	6	+	Arabidopsis thaliana
ShGRAS33A	MYB	CAACAG	733	6	+	Arabidopsis thaliana
ShGRAS33A	MYB	CAACCA	1788	6	+	Arabidopsis thaliana
ShGRAS33A	CCGTCC motif	CCGTCC	1347	6	-	Nicotiana tabacum
ShGRAS33A	A-box	CCGTCC	1347	6	-	Petroselinum crispum	cis-acting regulatory element
ShGRAS33A	GC-motif	CCCCCG	1749	6	+	Zea mays	enhancer-like element involved in anoxic specific inducibility
ShGRAS33A	G-box	CACGAC	272	6	-	Zea mays	cis-acting regulatory element involved in light responsiveness
ShGRAS33A	MBS	CAACTG	1224	6	-	Arabidopsis thaliana	MYB binding site involved in drought-inducibility
ShGRAS33A	MBS	CAACTG	1647	6	-	Arabidopsis thaliana	MYB binding site involved in drought-inducibility
ShGRAS33A	DRE core	GCCGAC	253	6	-	Arabidopsis thaliana
ShGRAS33A	DRE core	GCCGAC	1124	6	-	Arabidopsis thaliana
ShGRAS33A	MYB recognition site	CCGTTG	1343	6	-	Arabidopsis thaliana
ShGRAS33A	MYB recognition site	CCGTTG	1638	6	+	Arabidopsis thaliana
ShGRAS33A	CAT-box	GCCACT	1390	6	-	Arabidopsis thaliana	cis-acting regulatory element related to meristem expression
ShGRAS33A	box S	AGCCACC	1779	7	+	Arabidopsis thaliana
ShGRAS33A	TCCC-motif	TCTCCCT	582	7	+	Spinacia oleracea	part of a light responsive element
ShGRAS33A	STRE	AGGGG	606	5	-	Arabidopsis thaliana
ShGRAS33A	STRE	AGGGG	782	5	-	Arabidopsis thaliana
ShGRAS33A	STRE	AGGGG	938	5	+	Arabidopsis thaliana
ShGRAS33A	STRE	AGGGG	983	5	-	Arabidopsis thaliana
ShGRAS33A	STRE	AGGGG	1428	5	+	Arabidopsis thaliana
ShGRAS33A	STRE	AGGGG	1815	5	-	Arabidopsis thaliana
ShGRAS33A	GT1-motif	GGTTAA	548	6	-	Arabidopsis thaliana	light responsive element
ShGRAS33A	GARE-motif	TCTGTTG	524	7	-	Brassica oleracea	gibberellin-responsive element
ShGRAS33A	Myb	CAACTG	1224	6	-	Arabidopsis thaliana
ShGRAS33A	Myb	CAACTG	1647	6	-	Arabidopsis thaliana
ShGRAS33A	WUN-motif	AAATTACT	535	8	-	Nicotiana glutinosa
ShGRAS33A	WRE3	CCACCT	704	6	-	Pisum sativum
ShGRAS33A	WRE3	CCACCT	766	6	-	Pisum sativum
ShGRAS33A	WRE3	CCACCT	1688	6	+	Pisum sativum
ShGRAS33A	WRE3	CCACCT	1739	6	+	Pisum sativum
ShGRAS33A	Myb-binding site	CAACAG	524	6	+	Nicotiana tabacum
ShGRAS33A	Myb-binding site	CAACAG	733	6	+	Nicotiana tabacum
ShGRAS34A	TC-rich repeats	GTTTTCTTAC	876	9	-	Nicotiana tabacum	cis-acting element involved in defense and stress responsiveness
ShGRAS34A	TCA-element	CCATCTTTTT	97	9	-	Nicotiana tabacum	cis-acting element involved in salicylic acid responsiveness
ShGRAS34A	TCA-element	CCATCTTTTT	1860	9	+	Nicotiana tabacum	cis-acting element involved in salicylic acid responsiveness
ShGRAS34A	MYB	CAACCA	1564	6	+	Arabidopsis thaliana
ShGRAS34A	AE-box	AGAAACAA	623	8	-	Arabidopsis thaliana	part of a module for light response
ShGRAS34A	AE-box	AGAAACTT	1586	8	+	Arabidopsis thaliana	part of a module for light response
ShGRAS34A	MYC	CAATTG	80	6	+	Arabidopsis thaliana
ShGRAS34A	MYC	CATGTG	346	6	-	Arabidopsis thaliana
ShGRAS34A	MYC	CATTTG	659	6	-	Arabidopsis thaliana
ShGRAS34A	MYC	CATGTG	842	6	+	Arabidopsis thaliana
ShGRAS34A	MYC	CATTTG	964	6	-	Arabidopsis thaliana
ShGRAS34A	TGACG-motif	TGACG	226	5	-	Hordeum vulgare	cis-acting regulatory element involved in the MeJA-responsiveness
ShGRAS34A	O2-site	GATGA(C/T)(A/G)TG(A/G)	1698	8	-	Zea mays	cis-acting regulatory element involved in zein metabolism regulation
ShGRAS34A	as-1	TGACG	226	5	-	Arabidopsis thaliana
ShGRAS34A	CGTCA-motif	CGTCA	226	5	+	Hordeum vulgare	cis-acting regulatory element involved in the MeJA-responsiveness
ShGRAS34A	WRE3	CCACCT	251	6	+	Pisum sativum
ShGRAS34A	MRE	AACCTAA	828	7	-	Petroselinum crispum	MYB binding site involved in light responsiveness
ShGRAS34A	chs-CMA2b	GAACCTACACAC	1160	11	-	Hordeum vulgare	part of a light responsive element
ShGRAS34A	TCT-motif	TCTTAC	417	6	-	Arabidopsis thaliana	part of a light responsive element
ShGRAS34A	TCT-motif	TCTTAC	876	6	-	Arabidopsis thaliana	part of a light responsive element
ShGRAS34A	TCT-motif	TCTTAC	993	6	-	Arabidopsis thaliana	part of a light responsive element
ShGRAS34A	HD-Zip 1	CAAT(A/T)ATTG	1525	8.5	-	Arabidopsis thaliana	element involved in differentiation of the palisade mesophyll cells
ShGRAS34A	Myb	CAACTG	203	6	-	Arabidopsis thaliana
ShGRAS34A	Myb	CAACTG	229	6	-	Arabidopsis thaliana
ShGRAS34A	Myb	CAACTG	357	6	-	Arabidopsis thaliana
ShGRAS34A	Myb	TAACTG	913	6	-	Arabidopsis thaliana
ShGRAS34A	Myb	CAACTG	1677	6	-	Arabidopsis thaliana
ShGRAS34A	AAGAA-motif	GAAAGAA	529	7	-	Avena sativa
ShGRAS34A	AAGAA-motif	GAAAGAA	570	7	-	Avena sativa
ShGRAS34A	AAGAA-motif	GAAAGAA	1110	7	-	Avena sativa
ShGRAS34A	STRE	AGGGG	1779	5	-	Arabidopsis thaliana
ShGRAS34A	AuxRR-core	GGTCCAT	1668	7	+	Nicotiana tabacum	cis-acting regulatory element involved in auxin responsiveness
ShGRAS34A	TCCC-motif	TCTCCCT	1788	7	+	Spinacia oleracea	part of a light responsive element
ShGRAS34A	TATC-box	TATCCCA	1870	7	+	Oryza sativa	cis-acting element involved in gibberellin-responsiveness
ShGRAS34A	Myc	TCTCTTA	308	7	-	Arabidopsis thaliana
ShGRAS34A	MBS	CAACTG	203	6	-	Arabidopsis thaliana	MYB binding site involved in drought-inducibility
ShGRAS34A	MBS	CAACTG	229	6	-	Arabidopsis thaliana	MYB binding site involved in drought-inducibility
ShGRAS34A	MBS	CAACTG	357	6	-	Arabidopsis thaliana	MYB binding site involved in drought-inducibility
ShGRAS34A	MBS	CAACTG	1677	6	-	Arabidopsis thaliana	MYB binding site involved in drought-inducibility
ShGRAS35A	STRE	AGGGG	245	5	-	Arabidopsis thaliana
ShGRAS35A	STRE	AGGGG	263	5	-	Arabidopsis thaliana
ShGRAS35A	DRE1	ACCGAGA	108	7	-	Zea mays
ShGRAS35A	MYB recognition site	CCGTTG	1052	6	+	Arabidopsis thaliana
ShGRAS35A	G-box	CACGAC	1013	6	+	Zea mays	cis-acting regulatory element involved in light responsiveness
ShGRAS35A	G-box	CACGTC	1205	6	+	Zea mays	cis-acting regulatory element involved in light responsiveness
ShGRAS35A	CAT-box	GCCACT	1044	6	-	Arabidopsis thaliana	cis-acting regulatory element related to meristem expression
ShGRAS35A	CAT-box	GCCACT	1160	6	+	Arabidopsis thaliana	cis-acting regulatory element related to meristem expression
ShGRAS35A	CAT-box	GCCACT	1646	6	-	Arabidopsis thaliana	cis-acting regulatory element related to meristem expression
ShGRAS35A	CAT-box	GCCACT	1650	6	+	Arabidopsis thaliana	cis-acting regulatory element related to meristem expression
ShGRAS35A	Myb-binding site	CAACAG	1747	6	+	Nicotiana tabacum
ShGRAS35A	WRE3	CCACCT	1094	6	+	Pisum sativum
ShGRAS35A	ERE	ATTTTAAA	509	8	-	Nicotiana glutinos
ShGRAS35A	AAGAA-motif	gGTAAAGAAA	782	9	+	Avena sativa
ShGRAS35A	AAGAA-motif	gGTAAAGAAA	990	9	+	Avena sativa
ShGRAS35A	GARE-motif	TCTGTTG	1747	7	-	Brassica oleracea	gibberellin-responsive element
ShGRAS35A	MYC	CATTTG	1473	6	+	Arabidopsis thaliana
ShGRAS35A	ABRE	ACGTG	1125	5	+	Arabidopsis thaliana	cis-acting element involved in the abscisic acid responsiveness
ShGRAS35A	ABRE	ACGTG	1205	5	-	Arabidopsis thaliana	cis-acting element involved in the abscisic acid responsiveness
ShGRAS35A	TGACG-motif	TGACG	250	5	+	Hordeum vulgare	cis-acting regulatory element involved in the MeJA-responsiveness
ShGRAS35A	TGACG-motif	TGACG	1071	5	+	Hordeum vulgare	cis-acting regulatory element involved in the MeJA-responsiveness
ShGRAS35A	TGACG-motif	TGACG	1202	5	-	Hordeum vulgare	cis-acting regulatory element involved in the MeJA-responsiveness
ShGRAS35A	TGACG-motif	TGACG	1207	5	-	Hordeum vulgare	cis-acting regulatory element involved in the MeJA-responsiveness
ShGRAS35A	TGACG-motif	TGACG	1953	5	-	Hordeum vulgare	cis-acting regulatory element involved in the MeJA-responsiveness
ShGRAS35A	G-Box	CACGTT	1124	6	-	Pisum sativum	cis-acting regulatory element involved in light responsiveness
ShGRAS35A	Box 4	ATTAAT	1259	6	-	Petroselinum crispum	part of a conserved DNA module involved in light responsiveness
ShGRAS35A	Box 4	ATTAAT	1309	6	-	Petroselinum crispum	part of a conserved DNA module involved in light responsiveness
ShGRAS35A	Box 4	ATTAAT	1384	6	-	Petroselinum crispum	part of a conserved DNA module involved in light responsiveness
ShGRAS35A	CCGTCC-box	CCGTCC	980	6	+	Petroselinum hortense
ShGRAS35A	Sp1	GGGCGG	853	6	-	Oryza sativa	light responsive element
ShGRAS35A	MYB-like sequence	TAACCA	927	6	-	Arabidopsis thaliana
ShGRAS35A	MYB-like sequence	TAACCA	1165	6	+	Arabidopsis thaliana
ShGRAS35A	as-1	TGACG	250	5	+	Arabidopsis thaliana
ShGRAS35A	as-1	TGACG	1071	5	+	Arabidopsis thaliana
ShGRAS35A	as-1	TGACG	1202	5	-	Arabidopsis thaliana
ShGRAS35A	as-1	TGACG	1207	5	-	Arabidopsis thaliana
ShGRAS35A	as-1	TGACG	1953	5	-	Arabidopsis thaliana
ShGRAS35A	CGTCA-motif	CGTCA	250	5	-	Hordeum vulgare	cis-acting regulatory element involved in the MeJA-responsiveness
ShGRAS35A	CGTCA-motif	CGTCA	1071	5	-	Hordeum vulgare	cis-acting regulatory element involved in the MeJA-responsiveness
ShGRAS35A	CGTCA-motif	CGTCA	1202	5	+	Hordeum vulgare	cis-acting regulatory element involved in the MeJA-responsiveness
ShGRAS35A	CGTCA-motif	CGTCA	1207	5	+	Hordeum vulgare	cis-acting regulatory element involved in the MeJA-responsiveness
ShGRAS35A	CGTCA-motif	CGTCA	1953	5	+	Hordeum vulgare	cis-acting regulatory element involved in the MeJA-responsiveness
ShGRAS35A	A-box	CCGTCC	980	6	+	Petroselinum crispum	cis-acting regulatory element
ShGRAS35A	CCGTCC motif	CCGTCC	980	6	+	Nicotiana tabacum
ShGRAS35A	TC-rich repeats	GTTTTCTTAC	991	9	-	Nicotiana tabacum	cis-acting element involved in defense and stress responsiveness
ShGRAS35A	ARE	AAACCA	98	6	+	Zea mays	cis-acting regulatory element essential for the anaerobic induction
ShGRAS35A	ARE	AAACCA	354	6	+	Zea mays	cis-acting regulatory element essential for the anaerobic induction
ShGRAS35A	ARE	AAACCA	951	6	+	Zea mays	cis-acting regulatory element essential for the anaerobic induction
ShGRAS35A	MYB	CAACCA	301	6	+	Arabidopsis thaliana
ShGRAS35A	MYB	TAACCA	927	6	-	Arabidopsis thaliana
ShGRAS35A	MYB	TAACCA	1165	6	+	Arabidopsis thaliana
ShGRAS35A	MYB	CAACCA	1694	6	-	Arabidopsis thaliana
ShGRAS35A	MYB	CAACAG	1747	6	+	Arabidopsis thaliana
ShGRAS35A	MYB	CAACCA	1963	6	+	Arabidopsis thaliana
ShGRAS36A	CCGTCC-box	CCGTCC	979	6	+	Petroselinum hortense
ShGRAS36A	Box 4	ATTAAT	1258	6	-	Petroselinum crispum	part of a conserved DNA module involved in light responsiveness
ShGRAS36A	Box 4	ATTAAT	1308	6	-	Petroselinum crispum	part of a conserved DNA module involved in light responsiveness
ShGRAS36A	Box 4	ATTAAT	1383	6	-	Petroselinum crispum	part of a conserved DNA module involved in light responsiveness
ShGRAS36A	as-1	TGACG	262	5	+	Arabidopsis thaliana
ShGRAS36A	as-1	TGACG	1070	5	+	Arabidopsis thaliana
ShGRAS36A	as-1	TGACG	1201	5	-	Arabidopsis thaliana
ShGRAS36A	as-1	TGACG	1206	5	-	Arabidopsis thaliana
ShGRAS36A	as-1	TGACG	1953	5	-	Arabidopsis thaliana
ShGRAS36A	CGTCA-motif	CGTCA	262	5	-	Hordeum vulgare	cis-acting regulatory element involved in the MeJA-responsiveness
ShGRAS36A	CGTCA-motif	CGTCA	1070	5	-	Hordeum vulgare	cis-acting regulatory element involved in the MeJA-responsiveness
ShGRAS36A	CGTCA-motif	CGTCA	1201	5	+	Hordeum vulgare	cis-acting regulatory element involved in the MeJA-responsiveness
ShGRAS36A	CGTCA-motif	CGTCA	1206	5	+	Hordeum vulgare	cis-acting regulatory element involved in the MeJA-responsiveness
ShGRAS36A	CGTCA-motif	CGTCA	1953	5	+	Hordeum vulgare	cis-acting regulatory element involved in the MeJA-responsiveness
ShGRAS36A	MYB-like sequence	TAACCA	926	6	-	Arabidopsis thaliana
ShGRAS36A	MYB-like sequence	TAACCA	1164	6	+	Arabidopsis thaliana
ShGRAS36A	Sp1	GGGCGG	852	6	-	Oryza sativa	light responsive element
ShGRAS36A	MYC	CATTTG	1472	6	+	Arabidopsis thaliana
ShGRAS36A	G-Box	CACGTT	1123	6	-	Pisum sativum	cis-acting regulatory element involved in light responsiveness
ShGRAS36A	TGACG-motif	TGACG	262	5	+	Hordeum vulgare	cis-acting regulatory element involved in the MeJA-responsiveness
ShGRAS36A	TGACG-motif	TGACG	1070	5	+	Hordeum vulgare	cis-acting regulatory element involved in the MeJA-responsiveness
ShGRAS36A	TGACG-motif	TGACG	1201	5	-	Hordeum vulgare	cis-acting regulatory element involved in the MeJA-responsiveness
ShGRAS36A	TGACG-motif	TGACG	1206	5	-	Hordeum vulgare	cis-acting regulatory element involved in the MeJA-responsiveness
ShGRAS36A	TGACG-motif	TGACG	1953	5	-	Hordeum vulgare	cis-acting regulatory element involved in the MeJA-responsiveness
ShGRAS36A	ABRE	ACGTG	1124	5	+	Arabidopsis thaliana	cis-acting element involved in the abscisic acid responsiveness
ShGRAS36A	ABRE	ACGTG	1204	5	-	Arabidopsis thaliana	cis-acting element involved in the abscisic acid responsiveness
ShGRAS36A	ARE	AAACCA	110	6	+	Zea mays	cis-acting regulatory element essential for the anaerobic induction
ShGRAS36A	ARE	AAACCA	366	6	+	Zea mays	cis-acting regulatory element essential for the anaerobic induction
ShGRAS36A	ARE	AAACCA	950	6	+	Zea mays	cis-acting regulatory element essential for the anaerobic induction
ShGRAS36A	MYB	CAACCA	313	6	+	Arabidopsis thaliana
ShGRAS36A	MYB	TAACCA	926	6	-	Arabidopsis thaliana
ShGRAS36A	MYB	TAACCA	1164	6	+	Arabidopsis thaliana
ShGRAS36A	MYB	CAACCA	1694	6	-	Arabidopsis thaliana
ShGRAS36A	MYB	CAACAG	1747	6	+	Arabidopsis thaliana
ShGRAS36A	MYB	CAACCA	1963	6	+	Arabidopsis thaliana
ShGRAS36A	CCGTCC motif	CCGTCC	979	6	+	Nicotiana tabacum
ShGRAS36A	A-box	CCGTCC	979	6	+	Petroselinum crispum	cis-acting regulatory element
ShGRAS36A	TC-rich repeats	GTTTTCTTAC	990	9	-	Nicotiana tabacum	cis-acting element involved in defense and stress responsiveness
ShGRAS36A	G-box	CACGAC	1012	6	+	Zea mays	cis-acting regulatory element involved in light responsiveness
ShGRAS36A	G-box	CACGTC	1204	6	+	Zea mays	cis-acting regulatory element involved in light responsiveness
ShGRAS36A	MYB recognition site	CCGTTG	1051	6	+	Arabidopsis thaliana
ShGRAS36A	DRE1	ACCGAGA	120	7	-	Zea mays
ShGRAS36A	CAT-box	GCCACT	1043	6	-	Arabidopsis thaliana	cis-acting regulatory element related to meristem expression
ShGRAS36A	CAT-box	GCCACT	1159	6	+	Arabidopsis thaliana	cis-acting regulatory element related to meristem expression
ShGRAS36A	CAT-box	GCCACT	1646	6	-	Arabidopsis thaliana	cis-acting regulatory element related to meristem expression
ShGRAS36A	CAT-box	GCCACT	1650	6	+	Arabidopsis thaliana	cis-acting regulatory element related to meristem expression
ShGRAS36A	STRE	AGGGG	257	5	-	Arabidopsis thaliana
ShGRAS36A	STRE	AGGGG	275	5	-	Arabidopsis thaliana
ShGRAS36A	GARE-motif	TCTGTTG	1747	7	-	Brassica oleracea	gibberellin-responsive element
ShGRAS36A	AAGAA-motif	gGTAAAGAAA	781	9	+	Avena sativa
ShGRAS36A	AAGAA-motif	gGTAAAGAAA	989	9	+	Avena sativa
ShGRAS36A	ERE	ATTTTAAA	521	8	-	Nicotiana glutinos
ShGRAS36A	WRE3	CCACCT	1093	6	+	Pisum sativum
ShGRAS36A	Myb-binding site	CAACAG	1747	6	+	Nicotiana tabacum
ShGRAS37A	GARE-motif	TCTGTTG	1553	7	-	Brassica oleracea	gibberellin-responsive element
ShGRAS37A	Myb	CAACTG	265	6	+	Arabidopsis thaliana
ShGRAS37A	Myb	CAACTG	1642	6	-	Arabidopsis thaliana
ShGRAS37A	TCT-motif	TCTTAC	1883	6	-	Arabidopsis thaliana	part of a light responsive element
ShGRAS37A	CTAG-motif	ACTAGCAGAA	1340	9	+	Avena sativa
ShGRAS37A	WRE3	CCACCT	1012	6	-	Pisum sativum
ShGRAS37A	WRE3	CCACCT	1742	6	+	Pisum sativum
ShGRAS37A	Myb-binding site	CAACAG	1553	6	+	Nicotiana tabacum
ShGRAS37A	G-box	TACGTG	1466	6	+	Arabidopsis thaliana	cis-acting regulatory element involved in light responsiveness
ShGRAS37A	MBS	CAACTG	265	6	+	Arabidopsis thaliana	MYB binding site involved in drought-inducibility
ShGRAS37A	MBS	CAACTG	1642	6	-	Arabidopsis thaliana	MYB binding site involved in drought-inducibility
ShGRAS37A	CAT-box	GCCACT	1183	6	+	Arabidopsis thaliana	cis-acting regulatory element related to meristem expression
ShGRAS37A	CAT-box	GCCACT	1301	6	-	Arabidopsis thaliana	cis-acting regulatory element related to meristem expression
ShGRAS37A	CAT-box	GCCACT	1768	6	-	Arabidopsis thaliana	cis-acting regulatory element related to meristem expression
ShGRAS37A	box S	AGCCACC	89	7	-	Arabidopsis thaliana
ShGRAS37A	box S	AGCCACC	1561	7	+	Arabidopsis thaliana
ShGRAS37A	circadian	CAAAGATATC	817	9	-	Lycopersicon esculentum	cis-acting regulatory element involved in circadian control
ShGRAS37A	circadian	CAAAGATATC	1903	9	-	Lycopersicon esculentum	cis-acting regulatory element involved in circadian control
ShGRAS37A	STRE	AGGGG	1587	5	+	Arabidopsis thaliana
ShGRAS37A	GT1-motif	GGTTAA	523	6	-	Arabidopsis thaliana	light responsive element
ShGRAS37A	GT1-motif	GGTTAAT	1989	7	+	Avena sativa	light responsive element
ShGRAS37A	ARE	AAACCA	833	6	-	Zea mays	cis-acting regulatory element essential for the anaerobic induction
ShGRAS37A	3-AF1 binding site	TAAGAGAGGAA	1474	10	-	Solanum tuberosum	light responsive element
ShGRAS37A	MYB	TAACCA	603	6	+	Arabidopsis thaliana
ShGRAS37A	MYB	CAACAG	1553	6	+	Arabidopsis thaliana
ShGRAS37A	MYB	TAACCA	1733	6	+	Arabidopsis thaliana
ShGRAS37A	MYB	TAACCA	1988	6	-	Arabidopsis thaliana
ShGRAS37A	ACE	CTAACGTATT	104	9	+	Petroselinum crispum	cis-acting element involved in light responsiveness
ShGRAS37A	LAMP-element	CTTTATCA	132	8	+	Pisum sativum	part of a light responsive element
ShGRAS37A	ABRE3a	TACGTG	1466	6	+	Zea mays
ShGRAS37A	ABRE4	CACGTA	1466	6	-	Zea mays
ShGRAS37A	Box 4	ATTAAT	1025	6	-	Petroselinum crispum	part of a conserved DNA module involved in light responsiveness
ShGRAS37A	Box 4	ATTAAT	1866	6	-	Petroselinum crispum	part of a conserved DNA module involved in light responsiveness
ShGRAS37A	CGTCA-motif	CGTCA	1706	5	-	Hordeum vulgare	cis-acting regulatory element involved in the MeJA-responsiveness
ShGRAS37A	as-1	TGACG	1706	5	+	Arabidopsis thaliana
ShGRAS37A	MYB-like sequence	TAACCA	603	6	+	Arabidopsis thaliana
ShGRAS37A	MYB-like sequence	TAACCA	1733	6	+	Arabidopsis thaliana
ShGRAS37A	MYB-like sequence	TAACCA	1988	6	-	Arabidopsis thaliana
ShGRAS37A	O2-site	GTTGACGTGA	518	9	-	Zea mays	cis-acting regulatory element involved in zein metabolism regulation
ShGRAS37A	Sp1	GGGCGG	666	6	+	Oryza sativa	light responsive element
ShGRAS37A	Sp1	GGGCGG	757	6	+	Oryza sativa	light responsive element
ShGRAS37A	W box	TTGACC	455	6	-	Arabidopsis thaliana
ShGRAS37A	W box	TTGACC	906	6	-	Arabidopsis thaliana
ShGRAS37A	W box	TTGACC	1371	6	-	Arabidopsis thaliana
ShGRAS37A	AE-box	AGAAACTT	682	8	+	Arabidopsis thaliana	part of a module for light response
ShGRAS37A	AE-box	AGAAACTT	775	8	+	Arabidopsis thaliana	part of a module for light response
ShGRAS37A	MYC	CATGTG	402	6	+	Arabidopsis thaliana
ShGRAS37A	MYC	CATTTG	422	6	+	Arabidopsis thaliana
ShGRAS37A	MYC	CATGTG	1176	6	+	Arabidopsis thaliana
ShGRAS37A	MYC	CATTTG	1699	6	+	Arabidopsis thaliana
ShGRAS37A	G-Box	CACGTT	519	6	+	Pisum sativum	cis-acting regulatory element involved in light responsiveness
ShGRAS37A	TGACG-motif	TGACG	1706	5	+	Hordeum vulgare	cis-acting regulatory element involved in the MeJA-responsiveness
ShGRAS37A	ABRE	ACGTG	519	5	-	Arabidopsis thaliana	cis-acting element involved in the abscisic acid responsiveness
ShGRAS37A	ABRE	ACGTG	1467	5	+	Arabidopsis thaliana	cis-acting element involved in the abscisic acid responsiveness
ShGRAS38A	CARE	CAACTCAC	1163	8	-	Oryza sativa
ShGRAS38A	MYB recognition site	CCGTTG	1100	6	+	Arabidopsis thaliana
ShGRAS38A	DRE core	GCCGAC	978	6	+	Arabidopsis thaliana
ShGRAS38A	DRE core	GCCGAC	1020	6	-	Arabidopsis thaliana
ShGRAS38A	G-box	TACGTG	547	6	-	Arabidopsis thaliana	cis-acting regulatory element involved in light responsiveness
ShGRAS38A	G-box	CACGTC	794	6	+	Zea mays	cis-acting regulatory element involved in light responsiveness
ShGRAS38A	GT1-motif	GGTTAA	437	6	-	Arabidopsis thaliana	light responsive element
ShGRAS38A	Myb	TAACTG	498	6	-	Arabidopsis thaliana
ShGRAS38A	Myb	TAACTG	1974	6	+	Arabidopsis thaliana
ShGRAS38A	I-box	AGATAAGG	1957	8	-	Triticum aestivum	part of a light responsive element
ShGRAS38A	GARE-motif	TCTGTTG	1333	7	+	Brassica oleracea	gibberellin-responsive element
ShGRAS38A	GARE-motif	TCTGTTG	1962	7	+	Brassica oleracea	gibberellin-responsive element
ShGRAS38A	WUN-motif	TAATTACTC	1593	9	-	Nicotiana glutinosa
ShGRAS38A	RY-element	CATGCATG	87	8	+	Helianthus annuus	cis-acting regulatory element involved in seed-specific regulation
ShGRAS38A	Myb-binding site	CAACAG	1334	6	-	Nicotiana tabacum
ShGRAS38A	Myb-binding site	CAACAG	1963	6	-	Nicotiana tabacum
ShGRAS38A	GA-motif	ATAGATAA	68	8	-	Arabidopsis thaliana	part of a light responsive element
ShGRAS38A	MYB-like sequence	TAACCA	438	6	+	Arabidopsis thaliana
ShGRAS38A	CGTCA-motif	CGTCA	112	5	-	Hordeum vulgare	cis-acting regulatory element involved in the MeJA-responsiveness
ShGRAS38A	CGTCA-motif	CGTCA	791	5	+	Hordeum vulgare	cis-acting regulatory element involved in the MeJA-responsiveness
ShGRAS38A	CGTCA-motif	CGTCA	1768	5	-	Hordeum vulgare	cis-acting regulatory element involved in the MeJA-responsiveness
ShGRAS38A	CGTCA-motif	CGTCA	1830	5	+	Hordeum vulgare	cis-acting regulatory element involved in the MeJA-responsiveness
ShGRAS38A	as-1	TGACG	112	5	+	Arabidopsis thaliana
ShGRAS38A	as-1	TGACG	791	5	-	Arabidopsis thaliana
ShGRAS38A	as-1	TGACG	1768	5	+	Arabidopsis thaliana
ShGRAS38A	as-1	TGACG	1830	5	-	Arabidopsis thaliana
ShGRAS38A	Sp1	GGGCGG	830	6	-	Oryza sativa	light responsive element
ShGRAS38A	Sp1	GGGCGG	1003	6	-	Oryza sativa	light responsive element
ShGRAS38A	Sp1	GGGCGG	1037	6	-	Oryza sativa	light responsive element
ShGRAS38A	AC-I	(T/C)C(T/C)(C/T)ACC(T/C)ACC	756	8.5	-	Phaseolus vulgaris
ShGRAS38A	Box 4	ATTAAT	7	6	+	Petroselinum crispum	part of a conserved DNA module involved in light responsiveness
ShGRAS38A	ABRE	GCCGCGTGGC	205	9	+	Oryza sativa	cis-acting element involved in the abscisic acid responsiveness
ShGRAS38A	ABRE	ACGTG	547	5	-	Arabidopsis thaliana	cis-acting element involved in the abscisic acid responsiveness
ShGRAS38A	ABRE	ACGTG	794	5	-	Arabidopsis thaliana	cis-acting element involved in the abscisic acid responsiveness
ShGRAS38A	TGACG-motif	TGACG	112	5	+	Hordeum vulgare	cis-acting regulatory element involved in the MeJA-responsiveness
ShGRAS38A	TGACG-motif	TGACG	791	5	-	Hordeum vulgare	cis-acting regulatory element involved in the MeJA-responsiveness
ShGRAS38A	TGACG-motif	TGACG	1768	5	+	Hordeum vulgare	cis-acting regulatory element involved in the MeJA-responsiveness
ShGRAS38A	TGACG-motif	TGACG	1830	5	-	Hordeum vulgare	cis-acting regulatory element involved in the MeJA-responsiveness
ShGRAS38A	MYC	CATGTG	91	6	+	Arabidopsis thaliana
ShGRAS38A	MYC	CATGTG	372	6	-	Arabidopsis thaliana
ShGRAS38A	MYC	CATGTG	487	6	+	Arabidopsis thaliana
ShGRAS38A	MYC	CATGTG	1585	6	-	Arabidopsis thaliana
ShGRAS38A	MYB	TAACCA	438	6	+	Arabidopsis thaliana
ShGRAS38A	MYB	CAACAG	1334	6	-	Arabidopsis thaliana
ShGRAS38A	MYB	CAACCA	1661	6	-	Arabidopsis thaliana
ShGRAS38A	MYB	CAACAG	1963	6	-	Arabidopsis thaliana
ShGRAS38A	ARE	AAACCA	1655	6	-	Zea mays	cis-acting regulatory element essential for the anaerobic induction
ShGRAS38A	dOCT	CTCGGATC	150	8	+	Zea mays
ShGRAS38A	TC-rich repeats	GTTTTCTTAC	1968	9	+	Nicotiana tabacum	cis-acting element involved in defense and stress responsiveness
ShGRAS38A	ABRE4	CACGTA	547	6	+	Zea mays
ShGRAS38A	GC-motif	CCCCCG	590	6	-	Zea mays	enhancer-like element involved in anoxic specific inducibility
ShGRAS38A	GC-motif	CCCCCG	729	6	-	Zea mays	enhancer-like element involved in anoxic specific inducibility
ShGRAS38A	GC-motif	CCCCCG	1029	6	+	Zea mays	enhancer-like element involved in anoxic specific inducibility
ShGRAS38A	ABRE3a	TACGTG	547	6	-	Zea mays
ShGRAS39A	GARE-motif	TCTGTTG	1323	7	+	Brassica oleracea	gibberellin-responsive element
ShGRAS39A	GARE-motif	TCTGTTG	1952	7	+	Brassica oleracea	gibberellin-responsive element
ShGRAS39A	I-box	AGATAAGG	1947	8	-	Triticum aestivum	part of a light responsive element
ShGRAS39A	Myb	TAACTG	488	6	-	Arabidopsis thaliana
ShGRAS39A	Myb	TAACTG	1964	6	+	Arabidopsis thaliana
ShGRAS39A	WUN-motif	TAATTACTC	1583	9	-	Nicotiana glutinosa
ShGRAS39A	RY-element	CATGCATG	77	8	+	Helianthus annuus	cis-acting regulatory element involved in seed-specific regulation
ShGRAS39A	GA-motif	ATAGATAA	58	8	-	Arabidopsis thaliana	part of a light responsive element
ShGRAS39A	Myb-binding site	CAACAG	1324	6	-	Nicotiana tabacum
ShGRAS39A	Myb-binding site	CAACAG	1953	6	-	Nicotiana tabacum
ShGRAS39A	CARE	CAACTCAC	1153	8	-	Oryza sativa
ShGRAS39A	G-box	TACGTG	537	6	-	Arabidopsis thaliana	cis-acting regulatory element involved in light responsiveness
ShGRAS39A	G-box	CACGTC	784	6	+	Zea mays	cis-acting regulatory element involved in light responsiveness
ShGRAS39A	MYB recognition site	CCGTTG	1090	6	+	Arabidopsis thaliana
ShGRAS39A	DRE core	GCCGAC	968	6	+	Arabidopsis thaliana
ShGRAS39A	DRE core	GCCGAC	1010	6	-	Arabidopsis thaliana
ShGRAS39A	GT1-motif	GGTTAA	427	6	-	Arabidopsis thaliana	light responsive element
ShGRAS39A	MYB	TAACCA	428	6	+	Arabidopsis thaliana
ShGRAS39A	MYB	CAACAG	1324	6	-	Arabidopsis thaliana
ShGRAS39A	MYB	CAACCA	1651	6	-	Arabidopsis thaliana
ShGRAS39A	MYB	CAACAG	1953	6	-	Arabidopsis thaliana
ShGRAS39A	ARE	AAACCA	1645	6	-	Zea mays	cis-acting regulatory element essential for the anaerobic induction
ShGRAS39A	dOCT	CTCGGATC	140	8	+	Zea mays
ShGRAS39A	GC-motif	CCCCCG	580	6	-	Zea mays	enhancer-like element involved in anoxic specific inducibility
ShGRAS39A	GC-motif	CCCCCG	719	6	-	Zea mays	enhancer-like element involved in anoxic specific inducibility
ShGRAS39A	GC-motif	CCCCCG	1019	6	+	Zea mays	enhancer-like element involved in anoxic specific inducibility
ShGRAS39A	TC-rich repeats	GTTTTCTTAC	1958	9	+	Nicotiana tabacum	cis-acting element involved in defense and stress responsiveness
ShGRAS39A	ABRE4	CACGTA	537	6	+	Zea mays
ShGRAS39A	ABRE3a	TACGTG	537	6	-	Zea mays
ShGRAS39A	CGTCA-motif	CGTCA	102	5	-	Hordeum vulgare	cis-acting regulatory element involved in the MeJA-responsiveness
ShGRAS39A	CGTCA-motif	CGTCA	781	5	+	Hordeum vulgare	cis-acting regulatory element involved in the MeJA-responsiveness
ShGRAS39A	CGTCA-motif	CGTCA	1758	5	-	Hordeum vulgare	cis-acting regulatory element involved in the MeJA-responsiveness
ShGRAS39A	CGTCA-motif	CGTCA	1820	5	+	Hordeum vulgare	cis-acting regulatory element involved in the MeJA-responsiveness
ShGRAS39A	as-1	TGACG	102	5	+	Arabidopsis thaliana
ShGRAS39A	as-1	TGACG	781	5	-	Arabidopsis thaliana
ShGRAS39A	as-1	TGACG	1758	5	+	Arabidopsis thaliana
ShGRAS39A	as-1	TGACG	1820	5	-	Arabidopsis thaliana
ShGRAS39A	MYB-like sequence	TAACCA	428	6	+	Arabidopsis thaliana
ShGRAS39A	AC-I	(T/C)C(T/C)(C/T)ACC(T/C)ACC	746	8.5	-	Phaseolus vulgaris
ShGRAS39A	Sp1	GGGCGG	820	6	-	Oryza sativa	light responsive element
ShGRAS39A	Sp1	GGGCGG	993	6	-	Oryza sativa	light responsive element
ShGRAS39A	Sp1	GGGCGG	1027	6	-	Oryza sativa	light responsive element
ShGRAS39A	TGACG-motif	TGACG	102	5	+	Hordeum vulgare	cis-acting regulatory element involved in the MeJA-responsiveness
ShGRAS39A	TGACG-motif	TGACG	781	5	-	Hordeum vulgare	cis-acting regulatory element involved in the MeJA-responsiveness
ShGRAS39A	TGACG-motif	TGACG	1758	5	+	Hordeum vulgare	cis-acting regulatory element involved in the MeJA-responsiveness
ShGRAS39A	TGACG-motif	TGACG	1820	5	-	Hordeum vulgare	cis-acting regulatory element involved in the MeJA-responsiveness
ShGRAS39A	ABRE	GCCGCGTGGC	195	9	+	Oryza sativa	cis-acting element involved in the abscisic acid responsiveness
ShGRAS39A	ABRE	ACGTG	537	5	-	Arabidopsis thaliana	cis-acting element involved in the abscisic acid responsiveness
ShGRAS39A	ABRE	ACGTG	784	5	-	Arabidopsis thaliana	cis-acting element involved in the abscisic acid responsiveness
ShGRAS39A	MYC	CATGTG	81	6	+	Arabidopsis thaliana
ShGRAS39A	MYC	CATGTG	362	6	-	Arabidopsis thaliana
ShGRAS39A	MYC	CATGTG	477	6	+	Arabidopsis thaliana
ShGRAS39A	MYC	CATGTG	1575	6	-	Arabidopsis thaliana
ShGRAS40A	WRE3	CCACCT	1987	6	-	Pisum sativum
ShGRAS40A	Myb-binding site	CAACAG	580	6	-	Nicotiana tabacum
ShGRAS40A	Myb-binding site	CAACAG	1069	6	+	Nicotiana tabacum
ShGRAS40A	GARE-motif	TCTGTTG	579	7	+	Brassica oleracea	gibberellin-responsive element
ShGRAS40A	I-box	cGATAAGGCG	1004	9	+	Zea mays	part of a light responsive element
ShGRAS40A	AAGAA-motif	GAAAGAA	422	7	-	Avena sativa
ShGRAS40A	AAGAA-motif	gGTAAAGAAA	1619	9	-	Avena sativa
ShGRAS40A	Myb	TAACTG	102	6	+	Arabidopsis thaliana
ShGRAS40A	Myb	CAACTG	752	6	-	Arabidopsis thaliana
ShGRAS40A	Myb	CAACTG	845	6	+	Arabidopsis thaliana
ShGRAS40A	Myb	CAACTG	1513	6	-	Arabidopsis thaliana
ShGRAS40A	Myb	CAACTG	1524	6	-	Arabidopsis thaliana
ShGRAS40A	MSA-like	TCAAACGGT	1395	9	-	Catharanthus roseus	cis-acting element involved in cell cycle regulation
ShGRAS40A	STRE	AGGGG	948	5	-	Arabidopsis thaliana
ShGRAS40A	circadian	CAAAGATATC	820	9	-	Lycopersicon esculentum	cis-acting regulatory element involved in circadian control
ShGRAS40A	TGA-element	AACGAC	1382	6	-	Brassica oleracea	auxin-responsive element
ShGRAS40A	ATC-motif	TGCTATCCA	1649	9	+	Pisum sativum	part of a conserved DNA module involved in light responsiveness
ShGRAS40A	G-box	TACGTG	90	6	-	Arabidopsis thaliana	cis-acting regulatory element involved in light responsiveness
ShGRAS40A	G-box	CACGAC	176	6	+	Zea mays	cis-acting regulatory element involved in light responsiveness
ShGRAS40A	G-box	ACACGTGGC	893	9	+	Brassica napus	cis-acting regulatory element involved in light responsiveness
ShGRAS40A	G-box	CACGTG	894	6	+	Arabidopsis thaliana	cis-acting regulatory element involved in light responsiveness
ShGRAS40A	G-box	CACGTC	1366	6	+	Zea mays	cis-acting regulatory element involved in light responsiveness
ShGRAS40A	G-box	TACGTG	1551	6	-	Arabidopsis thaliana	cis-acting regulatory element involved in light responsiveness
ShGRAS40A	MYB recognition site	CCGTTG	982	6	-	Arabidopsis thaliana
ShGRAS40A	MBS	CAACTG	752	6	-	Arabidopsis thaliana	MYB binding site involved in drought-inducibility
ShGRAS40A	MBS	CAACTG	845	6	+	Arabidopsis thaliana	MYB binding site involved in drought-inducibility
ShGRAS40A	MBS	CAACTG	1513	6	-	Arabidopsis thaliana	MYB binding site involved in drought-inducibility
ShGRAS40A	MBS	CAACTG	1524	6	-	Arabidopsis thaliana	MYB binding site involved in drought-inducibility
ShGRAS40A	DRE core	GCCGAC	298	6	+	Arabidopsis thaliana
ShGRAS40A	DRE core	GCCGAC	1901	6	+	Arabidopsis thaliana
ShGRAS40A	ABRE4	CACGTA	90	6	+	Zea mays
ShGRAS40A	ABRE4	CACGTA	1551	6	+	Zea mays
ShGRAS40A	ABRE3a	TACGTG	90	6	-	Zea mays
ShGRAS40A	ABRE3a	TACGTG	1551	6	-	Zea mays
ShGRAS40A	A-box	CCGTCC	34	6	+	Petroselinum crispum	cis-acting regulatory element
ShGRAS40A	CCGTCC motif	CCGTCC	34	6	+	Nicotiana tabacum
ShGRAS40A	MYB	CAACAG	580	6	-	Arabidopsis thaliana
ShGRAS40A	MYB	CAACAG	1069	6	+	Arabidopsis thaliana
ShGRAS40A	ARE	AAACCA	961	6	+	Zea mays	cis-acting regulatory element essential for the anaerobic induction
ShGRAS40A	ARE	AAACCA	1734	6	+	Zea mays	cis-acting regulatory element essential for the anaerobic induction
ShGRAS40A	TGACG-motif	TGACG	248	5	+	Hordeum vulgare	cis-acting regulatory element involved in the MeJA-responsiveness
ShGRAS40A	TGACG-motif	TGACG	496	5	+	Hordeum vulgare	cis-acting regulatory element involved in the MeJA-responsiveness
ShGRAS40A	TGACG-motif	TGACG	973	5	-	Hordeum vulgare	cis-acting regulatory element involved in the MeJA-responsiveness
ShGRAS40A	TGACG-motif	TGACG	1060	5	+	Hordeum vulgare	cis-acting regulatory element involved in the MeJA-responsiveness
ShGRAS40A	TGACG-motif	TGACG	1081	5	-	Hordeum vulgare	cis-acting regulatory element involved in the MeJA-responsiveness
ShGRAS40A	TGACG-motif	TGACG	1368	5	-	Hordeum vulgare	cis-acting regulatory element involved in the MeJA-responsiveness
ShGRAS40A	TGACG-motif	TGACG	1401	5	+	Hordeum vulgare	cis-acting regulatory element involved in the MeJA-responsiveness
ShGRAS40A	ABRE	ACGTG	90	5	-	Arabidopsis thaliana	cis-acting element involved in the abscisic acid responsiveness
ShGRAS40A	ABRE	TACGGTC	309	7	-	Arabidopsis thaliana	cis-acting element involved in the abscisic acid responsiveness
ShGRAS40A	ABRE	GACACGTGGC	892	9	+	Triticum aestivum	cis-acting element involved in the abscisic acid responsiveness
ShGRAS40A	ABRE	CACGTG	894	6	+	Arabidopsis thaliana	cis-acting element involved in the abscisic acid responsiveness
[truncated: 339 more rows]

## Sheet: Table S8
Table S8.Annotation information for Top50 genes in the module
ROC-So-Chr01A0001340	C2H2-type zinc finger	ShC2H2
ROC-So-Chr01A0008340	E3 ubiquitin-protein ligase ARI8	Sh ARI8
ROC-So-Chr01A0016620	FACT complex subunit SSRP1	ShSSRP1
ROC-So-Chr01A0017670	Belongs to the SNF7 family	ShSNF7
ROC-So-Chr01A0020350	C2H2-type zinc finger	ShC2H2
ROC-So-Chr01A0027360	flavin-containing monooxygenase	ShFMOs
ROC-So-Chr01A0028660	COBRA-like protein	ShCOBL
ROC-So-Chr01A0030790	Uncharacterized	ShUncharacterized
ROC-So-Chr01A0031680	Splicing factor 1 helix-hairpin domain	ShSF1
ROC-So-Chr01A0036320	ERCC4 domain	ShERCC4
ROC-So-Chr01A0036380	ERCC4 domain	ShERCC4
ROC-So-Chr02A0004370	Pre-mRNA splicing factor PRP21 like protein	ShPRP21
ROC-So-Chr02A0015180	Zinc finger A20 and AN1 domain-containing stress-associated protein	ShA20/AN1
ROC-So-Chr02A0018120	IQ-domain(IQD13)	ShIQD13
ROC-So-Chr02A0019790	Uncharacterized	ShUncharacterized
ROC-So-Chr03A0016160	Protein LUC7	ShLUC7
ROC-So-Chr03A0027120	AMP-binding enzyme(4CL3)	Sh4CL3
ROC-So-Chr03A0027160	AMP-binding enzyme(4CL3)	Sh4CL3
ROC-So-Chr03A0038110	Belongs to the GRAS family	ShGRAS21A
ROC-So-Chr03A0039050	RNA polymerase II	ShPol II
ROC-So-Chr04A0016310	Hinge domain of cleavage stimulation factor subunit 2	ShCSTF2
ROC-So-Chr04A0017840	COBRA-like protein	ShCOBL
ROC-So-Chr04A0022700	CYP59	ShCYP59
ROC-So-Chr05A0010900	Transmembrane amino acid transporter protein	ShTM
ROC-So-Chr05A0015680	LUC7 N_terminus	ShLUC7
ROC-So-Chr05A0015880	Ring finger	ShRF
ROC-So-Chr05A0018380	Sulfate permease family	ShSulP
ROC-So-Chr05A0018400	STAS domain	ShSTAS
ROC-So-Chr05A0018440	sulfate transporter	ShSULTR
ROC-So-Chr05A0027040	2-beta-N-acetylglucosaminyltransferase-like	Sh2βGT
ROC-So-Chr05A0041000	LUC7 N_terminus	ShLUC7
ROC-So-Chr06A0002240	snRNA import into nucleus	ShsnRNA
ROC-So-Chr06A0009130	SUZ domain	ShSUZ
ROC-So-Chr06A0017920	pre-mRNA-processing factor	ShPRPF
ROC-So-Chr07A0005430	Splicing factor 1 helix-hairpin domain	ShSF1
ROC-So-Chr07A0005450	Splicing factor 1 helix-hairpin domain	ShSF1
ROC-So-Chr07A0008500	cysteine-rich RLK	ShRLK
ROC-So-Chr07A0010380	Parallel beta-helix repeats	ShPbH
ROC-So-Chr07A0010560	PPR repeat	ShPPR
ROC-So-Chr07A0011990	Uncharacterized	ShUncharacterized
ROC-So-Chr08A0001720	WPP domain-associated	ShWPP
ROC-So-Chr08A0002090	Myb-like DNA-binding domain	ShMyb
ROC-So-Chr08A0002130	Myb-like DNA-binding domain	ShMyb
ROC-So-Chr08A0002300	Myb-like DNA-binding domain	ShMyb
ROC-So-Chr08A0006860	Belongs to the D-isomer specific 2-hydroxyacid dehydrogenase family(PGDH)	ShPGDH
ROC-So-Chr08A0013090	DNA binding domain(WRKY34)	ShWRKY34
ROC-So-Chr09A0000750	zinc-binding in reverse transcriptase	ShZntR
ROC-So-Chr09A0001970	Protein RETICULATA-related	ShRER4
ROC-So-Chr09A0003010	Protein RETICULATA-related	ShRER4
ROC-So-Chr10A0008120	Calmodulin	ShCaM

## Sheet: Table S9
Table S9.RT-qPCR primers for the five GRAS TFs.
	Primer	Sequence	Product
1	ShGRAS4A-F	ATTGGTGTCTTCGGCGTCTCA	126 bp
	ShGRAS4A-R	GGGTCCAGGGTGTCGATGTTG
2	ShGRAS21A-F	TCTGGCATGTTCTGTGGA	123 bp
	ShGRAS21A-R	CAGGAAGTGGATCGGTGA
3	ShGRAS38A-F	CATCCTGTGCGGAGACCA	136 bp
	ShGRAS38A-R	AAGCAAGTCGGTGCCAGA
4	ShGRAS39A-F	ATTGTGAACCAAAGGGAT	144 bp
	ShGRAS39A-R	TGCCGAATAGTAGTCATAGA
5	ShGRAS42A-F	CCCCGAAGGTGGTGACAATG	112 bp
	ShGRAS42A-R	GCGTCCAGCGAGTCGAACA
6	GAPDH-F	CACGGCCACTGGAAGCA	101 bp
	GAPDH-R	TCCTCAGGGTTCCTGATGCC
